# Supplementary material for: Development and Regulation of the Extreme Biofilm Formation of Deinococcus radiodurans R1 under Extreme Environmental Conditions
Source: Int J Mol Sci. 2023 Dec 28;25(1):421. doi: 10.3390/ijms25010421 (PMC10778927; doi:10.3390/ijms25010421)
Supplement: Supplementary file 1 [file ijms-25-00421-s001.zip]

Archive with 2 entries (2 files):
- ijms-2734587-supplementary.pdf
- Supplementary  Table S5.xlsx
