# Supplementary material for: Development and Regulation of the Extreme Biofilm Formation of Deinococcus radiodurans R1 under Extreme Environmental Conditions
Source: Int J Mol Sci. 2023 Dec 28;25(1):421. doi: 10.3390/ijms25010421 (PMC10778927; doi:10.3390/ijms25010421)
Supplement: Supplementary file 1 [file ijms-25-00421-s001.zip › Supplementary Table S5.xlsx]

## Sheet: 409 DEGs
Table S5. Transcriptional characteristics of 409 genes that were differentially regulated at four distinct biofilm formation stages of D. radiodurans R1.
		FPKM
Gene ID	Annotation	T1.5	T30	T50	T53	T66	T30-T1.5log2(fold_change)	P_value	significant	T50-T1.5log2(fold_change)	P_value	significant	T53-T1.5log2(fold_change)	P_value	significant	T66-T1.5 log2(fold_change)	P_value	significant
DR_0003	ref|WP_010886651.1| DNA damage response protein C [Deinococcus radiodurans] ref|NP_293729.1| hypothetical protein DR_0003 [Deinococcus radiodurans R1] sp|Q9RYE6.1|DDRC_DEIRA RecName: Full=DNA damage response protein C [Deinococcus radiodurans R1] gb|AAF09602.1|AE001864_8 hypothetical protein DR_0003 [Deinococcus radiodurans R1]	4.43972	4.2141	18.37	35.6854	65.8576	-0.0752431	1	no	2.04881	0.0456519	yes	3.0068	0.00138806	yes	3.89081	2.33e-05	yes
DR_0029	ref|WP_010886677.1| 2-oxo acid dehydrogenase E1 subunit alpha [Deinococcus radiodurans] ref|NP_293755.1| 2-oxo acid dehydrogenase, E1 component subunit alpha [Deinococcus radiodurans R1] gb|AAF09621.1|AE001866_8 2-oxo acid dehydrogenase, E1 component, alpha subunit [Deinococ cus radiodurans R1]	53.9411	29.8518	32.5116	26.3809	16.4982	-0.853565	0.228785	no	-0.73043	0.307454	no	-1.03189	0.160846	no	-1.70907	0.028557	yes
DR_0030	ref|WP_010886678.1| 2-oxoisovalerate dehydrogenase subunit beta [Deinococcus radiodurans] ref|NP_293756.1| 2-oxo acid dehydrogenase, E1 component subunit beta [Deinococcus radiodurans R1] gb|AAF09622.1|AE001866_9 2-oxo acid dehydrogenase, E1 component, beta subunit [Deinococc us radiodurans R1]	57.6159	36.9448	35.3126	28.8662	18.5622	-0.641099	0.347134	no	-0.706285	0.294337	no	-0.997086	0.178732	no	-1.6341	0.0404197	yes
DR_0031	Hypothetical protein	119.921	90.7875	67.1748	41.3737	34.1726	-0.401522	0.508696	no	-0.836096	0.193282	no	-1.5353	0.0277676	yes	-1.81118	0.0132264	yes
DR_0038	serine hydroxymethyltransferase	17.5237	61.3623	46.2674	23.1706	32.0658	1.80805	0.0275261	yes	1.40069	0.100074	no	0.40299	0.723661	no	0.871727	0.325858	no
DR_0047	Hypothetical protein	26.691	396.903	76.6093	29.2094	88.4135	3.89436	8.29e-07	yes	1.52117	0.0588678	no	0.13008	0.946047	no	1.72791	0.0231791	yes
DR_0070	single-stranded DNA-binding protein	33.7976	37.7672	77.9932	169.36	205.901	0.160214	0.956735	no	1.20643	0.131462	no	2.3251	0.00180772	yes	2.60696	0.000437568	yes
DR_0082	Hypothetical protein	8.11282	0	10.5105	6.10026	6.46415	ND*	0.0219002	yes	0.373555	0.745855	no	-0.411332	0.840166	no	-0.327742	0.840166	no
DR_0092	MutT/nudix family protein	7.51659	0	4.5085	9.13063	10.254	ND*	0.0219002	yes	-0.737429	0.670342	no	0.280636	1	no	0.448041	0.866239	no
DR_0095	ref|WP_010886743.1| ABC transporter ATP-binding protein [Deinococcus radiodurans] ref|NP_293821.1| ABC transporter ATP-binding protein [Deinococcus radiodurans R1] gb|AAF09687.1|AE001872_10 ABC transporter, ATP-binding protein [Deinococcus radiodurans R1]	26.3695	19.6026	26.1287	75.4658	63.819	-0.427822	0.635966	no	-0.0132329	0.942485	no	1.51695	0.0462032	yes	1.27511	0.0882445	no
DR_0098	ref|WP_010886746.1| 30S ribosomal protein S6 [Deinococcus radiodurans] ref|NP_293824.1| 30S ribosomal protein S6 [Deinococcus radiodurans R1] sp|Q9RY52.1|RS6_DEIRA RecName: Full=30S ribosomal protein S6 [Deinococcus radiodurans R1 ] gb|AAF09691.1|AE001873_1 ribosomal protein S6 [Deinococcus radiodurans R1]	5460.34	3235.49	1701.68	2719.94	2548.37	-0.755007	0.213128	no	-1.68203	0.00934519	yes	-1.00541	0.115384	no	-1.09941	0.0961326	no
DR_0099	0	3854.7	3111.07	1632.74	2163.9	2415.27	-0.309208	0.568288	no	-1.23932	0.0494811	yes	-0.832985	0.187782	no	-0.674431	0.303525	no
DR_0124	Hypothetical protein	7.45436	0	15.1161	10.8071	14.4458	ND*	0.0347826	yes	1.01993	0.302645	no	0.535817	0.612094	no	0.954492	0.361697	no
DR_0138	Hypothetical protein	15.9582	31.262	54.5656	122.374	138.118	0.970112	0.290499	no	1.77369	0.028557	yes	2.93892	0.000213161	yes	3.11352	8.19e-05	yes
DR_0139	ref|WP_010886787.1| GTP-binding protein HflX [Deinococcus radiodurans] ref|NP_293865.1| GTP-binding protein HflX [Deinococcus radiodurans R1] gb|AAF09728.1|AE001876_5 GTP-binding protein HflX [Deinococcus radiodurans R1]	278.499	125.046	110.121	279.809	236.312	-1.15521	0.0750743	no	-1.33859	0.0402139	yes	0.00677138	0.981386	no	-0.236978	0.729216	no
DR_0147	Hypothetical protein	39.9936	26.3118	18.163	11.8306	14.1011	-0.60406	0.374441	no	-1.13877	0.143419	no	-1.75725	0.0394505	yes	-1.50396	0.0681747	no
DR_0152	Hypothetical protein	17.2843	25.0625	52.5554	34.1245	27.153	0.536069	0.595081	no	1.60438	0.0434367	yes	0.981349	0.23162	no	0.651652	0.450687	no
DR_0182	ref|WP_010886828.1| dihydropyrimidine dehydrogenase subunit A [Deinococcus radiodurans] ref|NP_293906.1| glutamate synthase subunit beta [Deinococcus radiodurans R1] gb|AAF09769.1|AE001880_6 glutamate synthase, small subunit [Deinococcus radiodurans R1]	18.4344	52.1028	48.023	53.2279	54.1121	1.49896	0.0589882	no	1.38133	0.0837705	no	1.52978	0.0540956	no	1.55355	0.0455573	yes
DR_0183	ref|WP_010886829.1| glutamate synthase [Deinococcus radiodurans] ref|NP_293907.1| glutamate synthase large subunit [Deinococcus radiodurans R1] gb|AAF09770.1|AE001880_7 glutamate synthase, large subunit [Deinococcus radiodurans R1]	16.6454	51.4322	51.5342	50.8408	62.3614	1.62755	0.0519562	no	1.6304	0.0474936	yes	1.61086	0.0519562	no	1.90553	0.0183152	yes
DR_0206	Hypothetical protein	4.73237	1.16474	13.1938	21.1432	24.4658	-2.02255	0.282609	no	1.47922	0.228158	no	2.15956	0.042606	yes	2.37013	0.0237107	yes
DR_0207	Hypothetical protein	25.3479	106.354	46.6104	25.1032	26.9132	2.06894	0.00776434	yes	0.878787	0.295755	no	-0.013994	1	no	0.0864505	0.942485	no
DR_0212	Hypothetical protein	22.5887	94.6271	51.3597	58.8975	40.0562	2.06665	0.00988742	yes	1.18503	0.175242	no	1.3826	0.084547	no	0.826422	0.32241	no
DR_0219	Hypothetical protein	87.7287	67.7215	30.0241	39.9311	40.7532	-0.373436	0.537882	no	-1.54693	0.0285439	yes	-1.13554	0.103864	no	-1.10613	0.131376	no
DR_0227	Hypothetical protein	21.4662	55.3532	71.8521	131.963	167.185	1.3666	0.0967518	no	1.74296	0.0298778	yes	2.61999	0.000602066	yes	2.96131	0.000101104	yes
DR_0232	Hypothetical protein	318.954	51.32	92.8941	263.204	211.741	-2.63576	0.000196823	yes	-1.77969	0.00810733	yes	-0.277169	0.643286	no	-0.591048	0.382102	no
DR_0233	Hypothetical protein	56.2029	16.7276	19.7112	33.4185	41.1135	-1.74841	0.0280161	yes	-1.51163	0.0438491	yes	-0.749997	0.300655	no	-0.451034	0.559974	no
DR_0247	ref|WP_010886893.1| holo-[acyl-carrier-protein] synthase [Deinococcus radiodurans] ref|NP_293971.1| 4'-phosphopantetheinyl transferase [Deinococcus radiodurans R1] sp|Q9RXR0.1|ACPS_DEIRA RecName: Full=Holo-[acyl-carrier-protein] synthase; Short=Holo-AC P synthase; AltName: Full=4'-phosphopantetheinyl transferase AcpS [Deinococcus radiodurans R1] gb|AAF09829.1|AE001885_13 holo-acyl carrier protein…	14.1095	0	8.08719	10.2314	10.5845	ND*	0.00199605	yes	-0.802954	0.465039	no	-0.463655	0.683327	no	-0.414712	0.792443	no
DR_0296	Hypothetical protein	59.0693	196.629	95.4247	65.4154	60.2369	1.73499	0.0171984	yes	0.691956	0.380326	no	0.147222	0.921013	no	0.0282395	1	no
DR_0303	0	12.2277	0	7.06376	12.2759	14.0229	ND*	0.00416566	yes	-0.791639	0.514813	no	0.00567653	1	no	0.197642	0.898528	no
DR_0313	ref|WP_010886958.1| 50S ribosomal protein L23 [Deinococcus radiodurans] ref|NP_294036.1| 50S ribosomal protein L23 [Deinococcus radiodurans R1] sp|Q9RXK0.3|RL23_DEIRA RecName: Full=50S ribosomal protein L23 [Deinococcus radiodurans R1] pdb|1NKW|R Chain R, Crystal Structure Of The Large Ribosomal Subunit From Deinococcus Radiodurans pdb|1SM1|R Chain R, Complex Of The Large Ribosomal Subunit From D…	919.757	764.674	348.628	839.661	746.613	-0.266407	0.616561	no	-1.39957	0.0295898	yes	-0.131444	0.802905	no	-0.300891	0.645871	no
DR_0316	ref|WP_010886961.1| 50S ribosomal protein L22 [Deinococcus radiodurans] ref|NP_294039.1| 50S ribosomal protein L22 [Deinococcus radiodurans R1] sp|Q9RXJ7.1|RL22_DEIRA RecName: Full=50S ribosomal protein L22 [Deinococcus radiodurans R1] pdb|1JZX|L Chain L, Structural Basis For The Interaction Of Antibiotics With The Peptidyl Transferase Center In Eubacteria pdb|1JZY|L Chain L, Structural Basis For…	2494.67	2378.16	1054.67	1759.03	1612.95	-0.0690001	0.838343	no	-1.24205	0.0493296	yes	-0.504067	0.411476	no	-0.629146	0.337476	no
DR_0326	ref|WP_010886971.1| DNA damage response protein D [Deinococcus radiodurans] ref|NP_294049.1| hypothetical protein DR_0326 [Deinococcus radiodurans R1] sp|Q9RXI7.1|DDRD_DEIRA RecName: Full=DNA damage response protein D [Deinococcus radiodurans R1] gb|AAF09913.1|AE001893_6 hypothetical protein DR_0326 [Deinococcus radiodurans R1]	14.3077	20.8397	35.614	53.0996	67.7833	0.542544	0.544247	no	1.31566	0.11674	no	1.89191	0.0200703	yes	2.24414	0.00461399	yes
DR_0368	Hypothetical protein	8.74434	8.31084	18.1325	29.3267	33.4046	-0.073355	1	no	1.05215	0.315121	no	1.74579	0.0611377	no	1.93363	0.0347653	yes
DR_0369	Hypothetical protein	42.8946	0	33.5007	45.2254	48.9302	ND*	1.45e-06	yes	-0.356603	0.608185	no	0.0763375	1	no	0.189929	0.827709	no
DR_0371	0	11.3564	28.2407	8.85851	47.572	19.4791	1.31427	0.146868	no	-0.358374	0.876186	no	2.0666	0.0127954	yes	0.778419	0.421156	no
DR_0374	ref|WP_010887019.1| PadR family transcriptional regulator [Deinococcus radiodurans] ref|NP_294097.1| hypothetical protein DR_0374 [Deinococcus radiodurans R1] gb|AAF09953.1|AE001897_6 conserved hypothetical protein [Deinococcus radiodurans R1]	20.7637	84.9005	29.4688	28.2511	37.8786	2.03171	0.012281	yes	0.505127	0.708588	no	0.444244	0.647858	no	0.867321	0.293828	no
DR_0383	ref|WP_010887028.1| S-layer protein [Deinococcus radiodurans] ref|NP_294106.1| S-layer-like array-like protein [Deinococcus radiodurans R1] gb|AAF09962.1|AE001898_4 S-layer-like array-related protein [Deinococcus radiodurans R1]	95.7528	205.2	134.535	257.218	271.565	1.09964	0.136032	no	0.490595	0.541387	no	1.4256	0.0444961	yes	1.50391	0.0299512	yes
DR_0391	Hypothetical protein	79.0471	0	0	30.6241	92.9983	ND*	1.07e-08	yes	ND*	1.07e-08	yes	-1.36805	0.066459	no	0.234492	0.751746	no
DR_0396	Hypothetical protein	56.1961	22.8752	13.4723	29.4565	23.5845	-1.29669	0.077138	no	-2.06047	0.0090523	yes	-0.931881	0.202197	no	-1.25263	0.113941	no
DR_0408	ref|WP_010887053.1| response regulator [Deinococcus radiodurans] ref|NP_294131.1| response regulator [Deinococcus radiodurans R1] gb|AAF09988.1|AE001901_3 response regulator [Deinococcus radiodurans R1]	113.786	96.5278	43.2671	53.475	46.9833	-0.237309	0.675112	no	-1.39498	0.0410925	yes	-1.08939	0.109365	no	-1.27611	0.0754531	no
DR_0416	ref|WP_010887061.1| multidrug transporter MatE [Deinococcus radiodurans] ref|NP_294139.1| ppGpp-regulated growth inhibitor suppressor CHypothetical proteinR/MazE [Deinococcus radiodurans R1] gb|AAF09994.1|AE001901_9 ppGpp-regulated growth inhibitor suppressor CHypothetical proteinR/MazE, putative [Deinococcus radiodurans R1]	24.3375	0	13.6636	11.9787	13.6618	ND*	9.64e-05	yes	-0.832848	0.351957	no	-1.02271	0.2718	no	-0.833036	0.392904	no
DR_0422	ref|WP_010887067.1| trans-aconitate 2-methyltransferase [Deinococcus radiodurans] ref|NP_294145.1| hypothetical protein DR_0422 [Deinococcus radiodurans R1] sp|Q9RX93.1|TAM_DEIRA RecName: Full=Trans-aconitate 2-methyltransferase [Deinococcus radiodurans R1] gb|AAF10001.1|AE001902_1 conserved hypothetical protein [Deinococcus radiodurans R1]	2.85166	6.27399	11.9208	8.66128	17.0819	1.13758	0.585507	no	2.06361	0.109379	no	1.60278	0.251568	no	2.58259	0.0297218	yes
DR_0431	ref|WP_010887076.1| methyltransferase type 11 [Deinococcus radiodurans] ref|NP_294154.1| hypothetical protein DR_0431 [Deinococcus radiodurans R1] gb|AAF10008.1|AE001902_8 conserved hypothetical protein [Deinococcus radiodurans R1]	12.5542	13.5547	20.505	40.9415	50.1861	0.110632	1	no	0.707812	0.467852	no	1.7054	0.0470814	yes	1.99912	0.0181542	yes
DR_0437	Hypothetical protein	8.00424	0	5.03382	7.40031	12.9434	ND*	0.0219002	yes	-0.669111	0.670342	no	-0.113178	1	no	0.693381	0.545915	no
DR_0448	Hypothetical protein	43.8217	0	71.9414	47.9204	46.2508	ND*	1.22e-06	yes	0.715177	0.390472	no	0.128997	0.965301	no	0.0778347	0.964601	no
DR_0465	Hypothetical protein	17.3898	107.046	71.8695	53.688	36.3924	2.62192	0.000792705	yes	2.04714	0.00954156	yes	1.62636	0.0397471	yes	1.0654	0.191344	no
DR_0482	Hypothetical protein	13.7527	29.8087	36.081	58.6808	71.402	1.11602	0.226004	no	1.39153	0.11674	no	2.09317	0.0113232	yes	2.37625	0.00357069	yes
DR_0545	Hypothetical protein	23.0532	5.01135	17.4715	18.3918	21.3216	-2.2017	0.0287437	yes	-0.399962	0.595081	no	-0.325907	0.723661	no	-0.112652	0.933711	no
DR_0567	ref|WP_010887212.1| threonine dehydratase [Deinococcus radiodurans] ref|NP_294290.2| threonine dehydratase [Deinococcus radiodurans R1]	6.29855	14.3754	18.6667	18.768	24.1565	1.19051	0.26675	no	1.56737	0.101169	no	1.57519	0.101169	no	1.93932	0.0400936	yes
DR_0581	Hypothetical protein	134.62	359.394	198.331	134.096	117.039	1.41668	0.0486771	yes	0.559018	0.481328	no	-0.00562278	0.949478	no	-0.2019	0.774052	no
DR_0590	Hypothetical protein	86.0385	11.1796	72.9529	112.009	64.6652	-2.94411	0.000270961	yes	-0.238016	0.674632	no	0.380565	0.623825	no	-0.411992	0.581063	no
DR_0600	Hypothetical protein	469.205	71.3703	143.802	588.235	420.119	-2.71682	0.000102076	yes	-1.70613	0.0101765	yes	0.326173	0.662753	no	-0.159423	0.813435	no
DR_0616	Hypothetical protein	38.0895	118.061	79.8089	47.1543	34.0143	1.63207	0.0319526	yes	1.06716	0.174694	no	0.307995	0.740515	no	-0.16325	0.870672	no
DR_0634	Hypothetical protein	7.47149	0	9.52299	6.92623	12.7934	ND*	0.0347826	yes	0.350019	0.725047	no	-0.109325	1	no	0.775931	0.431875	no
DR_0637	Hypothetical protein	63.1095	19.3611	111.658	107.163	85.5233	-1.7047	0.0250296	yes	0.823154	0.294491	no	0.76388	0.307205	no	0.438459	0.538378	no
DR_0639	Hypothetical protein	13.887	0	4.79345	8.42367	10.2107	ND*	0.00199605	yes	-1.5346	0.183672	no	-0.721211	0.465039	no	-0.443655	0.683327	no
DR_0659	ref|WP_010887304.1| DSBA oxidoreductase [Deinococcus radiodurans] ref|NP_294382.1| frnE protein [Deinococcus radiodurans R1] gb|AAF10238.1|AE001923_5 frnE protein [Deinococcus radiodurans R1]	3.34964	10.4578	13.77	16.1462	27.7455	1.64251	0.189984	no	2.03945	0.06403	no	2.26912	0.0381992	yes	3.05018	0.00254733	yes
DR_0662	Hypothetical protein	129.767	104.327	49.9522	57.8428	75.2417	-0.314803	0.586921	no	-1.3773	0.0441534	yes	-1.16571	0.0879009	no	-0.786316	0.259002	no
DR_0663	Hypothetical protein	200.587	160.345	68.8541	58.618	94.1526	-0.323049	0.558869	no	-1.54261	0.021222	yes	-1.77481	0.0108541	yes	-1.09115	0.11279	no
DR_0664	Hypothetical protein	195.556	148.635	65.1642	56.9565	83.4452	-0.395812	0.508299	no	-1.58543	0.0177027	yes	-1.77965	0.010376	yes	-1.22868	0.0745415	no
DR_0668	Hypothetical protein	136.142	146.9	67.4318	50.2499	61.1051	0.109718	0.951892	no	-1.01361	0.119821	no	-1.43792	0.0368406	yes	-1.15575	0.101933	no
DR_0685	Hypothetical protein	38.1427	12.9298	11.5968	16.2931	18.0911	-1.56071	0.0586988	no	-1.71768	0.0442626	yes	-1.22714	0.130701	no	-1.07612	0.188387	no
DR_0687	Hypothetical protein	19.7593	2.53986	15.5719	17.001	20.2282	-2.95971	0.0144137	yes	-0.343587	0.767877	no	-0.216916	0.84754	no	0.0338318	1	no
DR_0709	ref|WP_010887354.1| snoG protein [Deinococcus radiodurans] ref|NP_294432.1| snoG protein [Deinococcus radiodurans R1] gb|AAF10285.1|AE001927_4 snoG protein, putative [Deinococcus radiodurans R1]	5.25449	11.3137	12.8663	26.0009	20.4271	1.10645	0.352672	no	1.29198	0.228158	no	2.30694	0.0162728	yes	1.95886	0.0520938	no
DR_0710	ref|WP_010887355.1| nucleoside-diphosphate-sugar pyrophosphorylase [Deinococcus radiodurans] ref|NP_294433.1| mannose-1-phosphate guanyltransferase [Deinococcus radiodurans R1] gb|AAF10286.1|AE001927_5 mannose-1-phosphate guanyltransferase, putative [Deinococcus radiodurans R1]	17.0528	22.8179	39.0378	69.5435	63.2292	0.420153	0.71239	no	1.19486	0.15817	no	2.0279	0.0103327	yes	1.89058	0.01685	yes
DR_0711	ref|WP_010887356.1| UDP-glucose 4-epimerase [Deinococcus radiodurans] ref|NP_294434.1| UDP-glucose 4-epimerase [Deinococcus radiodurans R1] gb|AAF10287.1|AE001927_6 UDP-glucose 4-epimerase, putative [Deinococcus radiodurans R1]	13.8967	17.2975	29.6708	62.0678	50.9491	0.315814	0.824298	no	1.0943	0.226004	no	2.1591	0.00858751	yes	1.87431	0.0221354	yes
DR_0713	ref|WP_010887358.1| lipopolysaccharide glycosyltransferase, putative [Deinococcus radiodurans] ref|NP_294436.1| lipopolysaccharide glycosyltransferase, putative [Deinococcus radiodurans R1]	4.80655	2.99971	12.393	19.6262	23.7138	-0.680179	0.769726	no	1.36645	0.283653	no	2.02971	0.0520938	no	2.30265	0.0237107	yes
DR_0714	Hypothetical protein	8.9983	5.77798	18.4748	36.8557	39.452	-0.639088	0.700311	no	1.03783	0.315121	no	2.03416	0.0202026	yes	2.13237	0.0155279	yes
DR_0715	ref|WP_010887360.1| DNA glycosylase [Deinococcus radiodurans] ref|NP_294438.1| G/U mismatch-specific DNA glycosylase [Deinococcus radiodurans R1] pdb|2C2P|A Chain A, The Crystal Structure Of Mismatch Specific Uracil-Dna Glycosylase (Mug) From Deinococcus Radiodurans gb|AAF10293.1|AE001928_1 G/U mismatch-specific DNA glycosylase [Deinococcus radiodurans R1]	37.306	6.76813	35.309	49.8954	31.3771	-2.46258	0.00706623	yes	-0.0793696	0.870672	no	0.419499	0.609731	no	-0.249693	0.775122	no
DR_0721	Hypothetical protein	6.57441	30.1598	1.22323	2.61572	10.3842	2.19769	0.0275183	yes	-2.42616	0.12496	no	-1.32965	0.442579	no	0.659463	0.725047	no
DR_0746	Hypothetical protein	319.317	66.045	105.905	250.979	250.813	-2.27347	0.000990022	yes	-1.59222	0.016037	yes	-0.347423	0.572127	no	-0.348375	0.608658	no
DR_0751	ref|WP_010887397.1| cell division topological specificity factor [Deinococcus radiodurans] ref|NP_294475.1| hypothetical protein DR_0751 [Deinococcus radiodurans R1] sp|Q9RWB8.1|MINE_DEIRA RecName: Full=Cell division topological specificity factor [Deinococcus radiodurans R1] gb|AAF10330.1|AE001931_1 conserved hypothetical protein [Deinococcus radiodurans R1]	360.416	1037.66	582.795	374.436	316.736	1.52559	0.029706	yes	0.693324	0.348411	no	0.0550547	0.981029	no	-0.186382	0.786935	no
DR_0828	ref|WP_010887474.1| isocitrate lyase [Deinococcus radiodurans] ref|NP_294552.1| isocitrate lyase [Deinococcus radiodurans R1] gb|AAF10407.1|AE001937_3 isocitrate lyase [Deinococcus radiodurans R1]	10.4671	279.221	248.291	730.714	275.778	4.73747	1.71e-08	yes	4.5681	4.96e-08	yes	6.12537	2.06e-12	yes	4.71957	1.55e-08	yes
DR_0854	ref|WP_010887500.1| gliding motility protein [Deinococcus radiodurans] ref|NP_294578.1| hypothetical protein DR_0854 [Deinococcus radiodurans R1] gb|AAF10430.1|AE001939_7 conserved hypothetical protein [Deinococcus radiodurans R1]	71.9994	261.244	141.14	105.678	72.6774	1.85934	0.0109521	yes	0.971067	0.200104	no	0.553615	0.462737	no	0.0135225	1	no
DR_0885	ref|WP_010887530.1| cation transporter [Deinococcus radiodurans] ref|NP_294609.1| cation transport system protein [Deinococcus radiodurans R1] gb|AAF10457.1|AE001941_10 cation transport system protein, putative [Deinococcus radiodurans R1]	16.2886	0	6.90946	16.6674	14.5876	ND*	0.00100641	yes	-1.23722	0.253153	no	0.0331705	1	no	-0.159115	1	no
DR_0888	Hypothetical protein	3012.41	1901.11	1106.38	2063.71	1692.99	-0.664079	0.268449	no	-1.44507	0.023783	yes	-0.545675	0.376786	no	-0.831343	0.206567	no
DR_0955	Hypothetical protein	96.5779	287.671	92.6892	74.3424	76.3953	1.57466	0.0289617	yes	-0.0592911	0.876967	no	-0.377508	0.555781	no	-0.338209	0.627782	no
DR_0995	Hypothetical protein	56.1278	194.622	120.97	77.2606	57.4816	1.79389	0.0139677	yes	1.10786	0.14023	no	0.461017	0.575816	no	0.0343843	1	no
DR_0997	0	273.976	121.842	61.9331	143.739	155.723	-1.16903	0.0717126	no	-2.14527	0.00182766	yes	-0.930595	0.156872	no	-0.815065	0.23153	no
DR_1001	ref|WP_010887644.1| 3-deoxy-7-phosphoheptulonate synthase [Deinococcus radiodurans] ref|NP_294725.1| bifunctional 3-deoxy-7-phosphoheptulonate synthase/chorismate mutase [Deinococcus radiodurans R1] gb|AAF10576.1|AE001952_4 phospho-2-dehydro-3-deoxyheptonate aldolase/chorismate mutase [Deinococcus radiodurans R1]	21.9457	71.4118	63.1501	70.1847	82.957	1.70222	0.038658	yes	1.52485	0.0633408	no	1.67722	0.0320729	yes	1.91843	0.012281	yes
DR_1019	ref|WP_010887662.1| glycerol-3-phosphate dehydrogenase [Deinococcus radiodurans] ref|NP_294743.1| glycerol-3-phosphate dehydrogenase [Deinococcus radiodurans R1] gb|AAF10592.1|AE001953_6 glycerol-3-phosphate dehydrogenase [Deinococcus radiodurans R1]	113.001	54.7347	55.0939	82.2824	291.207	-1.0458	0.122233	no	-1.03637	0.122233	no	-0.457676	0.487361	no	1.36571	0.0470948	yes
DR_1023	Hypothetical protein	15.8316	49.2626	17.9904	23.2951	26.1285	1.63769	0.0497053	yes	0.184419	0.917982	no	0.557221	0.579401	no	0.722813	0.432544	no
DR_1027	ref|WP_027479656.1| amino acid ABC transporter substrate-binding protein [Deinococcus radiodurans]	2.28768	12.9714	8.53064	3.96423	7.37526	2.50338	0.0396963	yes	1.89877	0.137874	no	0.79316	0.726708	no	1.68881	0.266667	no
DR_1038	ref|WP_010887681.1| ABC transporter substrate-binding protein [Deinococcus radiodurans] ref|NP_294762.1| branched-chain amino acid ABC transporter periplasmic amino acid-binding protein [Deinococcus radiodurans R1] gb|AAF10613.1|AE001955_5 branched-chain amino acid ABC transporter, periplasmic amino acid-binding protein [Deinococcus radiodurans R1]	45.6587	162.754	97.7455	41.5316	40.5897	1.83373	0.0142789	yes	1.09814	0.154124	no	-0.13668	0.820717	no	-0.169776	0.854685	no
DR_1067	0	8051.98	15198	15192.5	20830.5	9582.79	0.916464	0.195822	no	0.915948	0.197859	no	1.37129	0.0445529	yes	0.251103	0.70357	no
DR_1068	ref|WP_010887711.1| 3-hydroxybutyryl-CoA dehydrogenase [Deinococcus radiodurans] ref|NP_294792.1| 3-hydroxybutyryl-CoA dehydrogenase [Deinococcus radiodurans R1] sp|Q9RVG1.1|HBD_DEIRA RecName: Full=Probable 3-hydroxybutyryl-CoA dehydrogenase; AltName : Full=Beta-hydroxybutyryl-CoA dehydrogenase; Short=BHBD [Deinococcus radiodurans R1] gb|AAF10638.1|AE001957_6 3-hydroxybutyryl-CoA dehydrogenase [D…	149.007	101.721	80.6165	57.5186	53.4957	-0.550765	0.385007	no	-0.886237	0.172072	no	-1.37328	0.0474224	yes	-1.47789	0.0362183	yes
DR_1082	Hypothetical protein	33.4192	168.925	179.205	106.673	125.269	2.33763	0.00195431	yes	2.42286	0.00133051	yes	1.67444	0.0223092	yes	1.90628	0.00903861	yes
DR_1083	Hypothetical protein	7.51256	15.2211	40.0258	31.32	27.944	1.0187	0.395441	no	2.41355	0.0100416	yes	2.05971	0.0312329	yes	1.89516	0.0490758	yes
DR_1095	Hypothetical protein	2.63081	25.5164	3.23478	11.7039	14.6244	3.27784	0.00472911	yes	0.298161	1	no	2.15341	0.109379	no	2.47479	0.0493358	yes
DR_1114	ref|WP_010887757.1| heat shock protein Hsp20 [Deinococcus radiodurans] ref|NP_294838.1| HSP20 family protein [Deinococcus radiodurans R1] gb|AAF10685.1|AE001961_4 heat shock protein, HSP20 family [Deinococcus radiodurans R1]	175.538	618.308	518.026	307.901	573.455	1.81654	0.0106802	yes	1.56124	0.0284336	yes	0.81068	0.253786	no	1.70789	0.0127477	yes
DR_1142	Hypothetical protein	6.77462	7.45475	12.127	20.6061	33.1581	0.13802	1	no	0.840013	0.514813	no	1.60486	0.104627	no	2.29115	0.0147608	yes
DR_1143	0	4.44712	2.42358	14.0587	26.0646	41.1994	-0.875729	0.726708	no	1.66052	0.11546	no	2.55115	0.00847458	yes	3.21168	0.000622182	yes
DR_1195	Hypothetical protein	5.19059	7.81686	14.8409	21.4342	26.9083	0.59069	0.670342	no	1.51561	0.148066	no	2.04594	0.042606	yes	2.37408	0.0135382	yes
DR_1198	ref|WP_010887841.1| GTP-binding protein [Deinococcus radiodurans] ref|NP_294922.1| GTP-binding elongation factor family protein TypA/BipA [Deinococcus radiodurans R1] gb|AAF10766.1|AE001968_5 GTP-binding elongation factor family protein TypA/BipA [Deinoco ccus radiodurans R1]	392.963	257.463	119.558	230.506	220.297	-0.610032	0.31127	no	-1.71669	0.00997024	yes	-0.769591	0.231934	no	-0.834944	0.213546	no
DR_1218	Hypothetical protein	79.3571	23.2936	23.1169	41.8949	38.2235	-1.76842	0.0140259	yes	-1.77941	0.0140259	yes	-0.921585	0.188974	no	-1.0539	0.151987	no
DR_1219	ref|WP_010887862.1| iron transporter [Deinococcus radiodurans] ref|NP_294943.1| ferrous iron transport protein B [Deinococcus radiodurans R1] gb|AAF10790.1|AE001970_5 ferrous iron transport protein B [Deinococcus radiodurans R1]	64.3205	29.1295	15.2055	20.5996	24.2173	-1.1428	0.108945	no	-2.08069	0.00818783	yes	-1.64266	0.035292	yes	-1.40924	0.0649395	no
DR_1220	ref|WP_010887863.1| iron transporter [Deinococcus radiodurans] ref|NP_294944.1| ferrous iron transport protein A [Deinococcus radiodurans R1] gb|AAF10791.1|AE001970_6 ferrous iron transport protein A [Deinococcus radiodurans R1]	134.749	21.2177	21.4596	40.8192	45.3378	-2.66694	0.000300459	yes	-2.65058	0.000300459	yes	-1.72296	0.0143454	yes	-1.57149	0.0276127	yes
DR_1239	ref|WP_010887882.1| MaoC family dehydratase [Deinococcus radiodurans] ref|NP_294963.1| MaoC-like protein [Deinococcus radiodurans R1] gb|AAF10812.1|AE001972_2 MaoC-related protein [Deinococcus radiodurans R1]	50.1358	44.0128	45.8433	19.4526	15.2658	-0.187917	0.76498	no	-0.129131	0.834179	no	-1.36588	0.0721211	no	-1.71554	0.0320826	yes
DR_1256	Hypothetical protein	8.04265	0	3.20413	5.78942	7.78165	ND*	0.0219002	yes	-1.32774	0.333681	no	-0.474253	0.840166	no	-0.0475945	1	no
DR_1261	Hypothetical protein	10336	38258.1	31846.7	25997.3	12091.2	1.88809	0.00681462	yes	1.62347	0.0199965	yes	1.33069	0.051188	no	0.226278	0.73189	no
DR_1262	Hypothetical protein	32.6271	27.2688	59.6314	199.708	257.462	-0.25882	0.654708	no	0.870003	0.294337	no	2.61375	0.000480015	yes	2.98022	7.19e-05	yes
DR_1263	Hypothetical protein	223.183	50.8309	61.7851	247.894	293.909	-2.13445	0.00231444	yes	-1.8529	0.00662611	yes	0.151494	0.868652	no	0.397142	0.555611	no
DR_1267	Hypothetical protein	72.432	24.1576	31.4073	83.1259	73.3055	-1.58415	0.0274322	yes	-1.20553	0.0821644	no	0.19867	0.830044	no	0.0172934	1	no
DR_1277	ref|WP_010887920.1| ABC transporter substrate-binding protein [Deinococcus radiodurans] ref|NP_295001.1| ABC transporter periplasmic substrate-binding protein [Deinococcus radiodurans R1] gb|AAF10849.1|AE001975_3 ABC transporter, periplasmic substrate-binding protein, putativ e [Deinococcus radiodurans R1]	17.4407	27.5252	40.4031	55.8627	90.042	0.658297	0.450687	no	1.21201	0.143857	no	1.67943	0.0333343	yes	2.36814	0.00215335	yes
DR_1290	ref|WP_010887933.1| peptide ABC transporter substrate-binding protein [Deinococcus radiodurans] ref|NP_295014.1| extracellular solute-binding protein [Deinococcus radiodurans R1] gb|AAF10860.1|AE001976_3 extracellular solute-binding protein, family 5 [Deinococcus radiodurans R1]	64.1088	174.429	107.728	66.9459	51.6892	1.44405	0.048714	yes	0.748799	0.347623	no	0.062474	1	no	-0.31066	0.698385	no
DR_1291	ref|WP_010887934.1| D-3-phosphoglycerate dehydrogenase [Deinococcus radiodurans] ref|NP_295015.1| D-3-phosphoglycerate dehydrogenase [Deinococcus radiodurans R1] gb|AAF10861.1|AE001976_4 D-3-phosphoglycerate dehydrogenase [Deinococcus radiodurans R1]	5.83023	16.9942	20.1926	19.1988	24.6575	1.54341	0.14853	no	1.7922	0.0837197	no	1.71939	0.101169	no	2.0804	0.0335404	yes
DR_1325	ref|WP_010887967.1| peptidase [Deinococcus radiodurans] ref|NP_295049.1| endopeptidase-like protein [Deinococcus radiodurans R1] gb|AAF10897.1|AE001979_3 endopeptidase-related protein [Deinococcus radiodurans R1]	7.33047	35.9239	33.9587	13.5729	11.8492	2.29297	0.0109335	yes	2.21181	0.0147608	yes	0.888755	0.361697	no	0.692816	0.514813	no
DR_1331	Hypothetical protein	1735.08	4470.77	4417.44	5520.84	2095.61	1.36552	0.0505713	no	1.34821	0.0542765	no	1.66988	0.0148697	yes	0.272367	0.680579	no
DR_1348	Hypothetical protein	816.464	4249.28	2259.39	1406.15	863.199	2.37976	0.000756017	yes	1.46847	0.0362718	yes	0.78429	0.256756	no	0.080304	0.908383	no
DR_1429	Hypothetical protein	6.47047	0	9.15873	40.0174	18.6998	ND*	0.0565217	no	0.501276	0.700311	no	2.62869	0.00301688	yes	1.53108	0.101169	no
DR_1439	ref|WP_010888078.1| cytochrome C [Deinococcus radiodurans] ref|NP_295162.1| hypothetical protein DR_1439 [Deinococcus radiodurans R1] gb|AAF11012.1|AE001988_8 hypothetical protein DR_1439 [Deinococcus radiodurans R1]	6.75349	23.1354	116.81	81.2949	70.5979	1.7764	0.074136	no	4.11238	3.94e-06	yes	3.58946	5.94e-05	yes	3.38592	0.000140031	yes
DR_1446	Hypothetical protein	32.0414	95.0393	53.8388	60.1028	72.4957	1.56859	0.0429737	yes	0.74871	0.374665	no	0.907496	0.245019	no	1.17796	0.11755	no
DR_1463	Hypothetical protein	10.8594	0	7.39868	16.9261	12.8524	ND*	0.00614931	yes	-0.553602	0.612094	no	0.640308	0.545468	no	0.243091	0.89207	no
DR_1473	ref|WP_010888112.1| Phage shock protein A homolog [Deinococcus radiodurans] ref|NP_295196.1| phage shock protein A [Deinococcus radiodurans R1] sp|Q9RUB7.1|PSPA_DEIRA RecName: Full=Phage shock protein A homolog [Deinococcus radiodurans R1] gb|AAF11041.1|AE001992_1 phage shock protein A [Deinococcus radiodurans R1]	390.94	1173.93	883.531	1247.81	1029.57	1.58633	0.0239475	yes	1.17633	0.0968926	no	1.67438	0.0152965	yes	1.39703	0.0377383	yes
DR_1479	Hypothetical protein	45.2089	25.6199	11.9784	25.4698	25.1311	-0.819345	0.26415	no	-1.91617	0.020157	yes	-0.827818	0.26415	no	-0.847133	0.283299	no
DR_1481	Hypothetical protein	48.4919	158.843	143.095	82.0799	61.1195	1.71179	0.019552	yes	1.56116	0.0342877	yes	0.759286	0.32075	no	0.333889	0.654113	no
DR_1482	ref|WP_010888121.1| 2-isopropylmalate synthase [Deinococcus radiodurans] ref|NP_295205.1| 2-isopropylmalate synthase [Deinococcus radiodurans R1] sp|Q9RUA9.1|LEU1_DEIRA RecName: Full=2-isopropylmalate synthase; AltName: Full=Alpha-IPM synthase; AltName: Full=Alpha-isopropylmalate synthase [Deinococcus radiodurans R1] gb|AAF11047.1|AE001992_7 2-isopropylmalate synthase [Deinococcus radiodurans R1]	15.2385	35.1146	33.0699	53.0482	58.7612	1.20435	0.160738	no	1.1178	0.198245	no	1.79958	0.0265155	yes	1.94714	0.0138929	yes
DR_1486	Hypothetical protein	73.8159	0	37.2312	36.2536	25.662	ND*	1.83e-08	yes	-0.98742	0.145502	no	-1.02581	0.153099	no	-1.5243	0.0462032	yes
DR_1492	ref|WP_010888131.1| NADH-quinone oxidoreductase subunit N [Deinococcus radiodurans] ref|NP_295215.1| NADH dehydrogenase I subunit N [Deinococcus radiodurans R1] sp|Q9RUA0.1|NUON_DEIRA RecName: Full=NADH-quinone oxidoreductase subunit N; AltName: Full=NADH dehydrogenase I subunit N; AltName: Full=NDH-1 subunit N [Deinococcus radiodurans R1] gb|AAF11055.1|AE001993_5 NADH dehydrogenase I, N subunit …	3.19894	15.8259	16.2914	29.1442	20.3574	2.30662	0.0381992	yes	2.34845	0.0381992	yes	3.18754	0.00208845	yes	2.66989	0.0144137	yes
DR_1493	ref|WP_010888132.1| NADH dehydrogenase subunit M [Deinococcus radiodurans] ref|NP_295216.1| NADH dehydrogenase I subunit M [Deinococcus radiodurans R1] gb|AAF11056.1|AE001993_6 NADH dehydrogenase I, M subunit [Deinococcus radiodurans R1]	2.08723	14.1877	14.1656	27.5013	16.8809	2.76498	0.0295884	yes	2.76273	0.0295884	yes	3.71984	0.000921321	yes	3.01573	0.0127669	yes
DR_1494	ref|WP_034350758.1| NADH dehydrogenase [Deinococcus radiodurans]	3.66391	19.8097	17.0583	34.3847	22.346	2.43475	0.0293231	yes	2.21901	0.0572733	no	3.23031	0.00194758	yes	2.60856	0.0191124	yes
DR_1495	ref|WP_010888134.1| NADH-quinone oxidoreductase subunit K [Deinococcus radiodurans] ref|NP_295218.1| NADH dehydrogenase I subunit K [Deinococcus radiodurans R1] sp|Q9RU97.1|NUOK_DEIRA RecName: Full=NADH-quinone oxidoreductase subunit K; AltName: Full=NADH dehydrogenase I subunit K; AltName: Full=NDH-1 subunit K [Deinococcus radiodurans R1] gb|AAF11058.1|AE001993_8 NADH dehydrogenase I, K subunit …	5.6327	38.1448	38.5325	79.4119	51.7117	2.75959	0.00470104	yes	2.77418	0.00404697	yes	3.81746	3.56e-05	yes	3.19859	0.000600932	yes
DR_1496	ref|WP_010888135.1| NADH dehydrogenase subunit J [Deinococcus radiodurans] ref|NP_295219.1| NADH dehydrogenase I subunit J [Deinococcus radiodurans R1] gb|AAF11059.1|AE001993_9 NADH dehydrogenase I, J subunit [Deinococcus radiodurans R1]	3.19428	16.0223	17.6039	31.3678	19.9505	2.32652	0.0381992	yes	2.46234	0.023239	yes	3.29572	0.00141891	yes	2.64286	0.0144137	yes
DR_1497	ref|WP_010888136.1| NADH-quinone oxidoreductase subunit I [Deinococcus radiodurans] ref|NP_295220.1| NADH dehydrogenase I subunit I [Deinococcus radiodurans R1] sp|Q9RU95.1|NUOI_DEIRA RecName: Full=NADH-quinone oxidoreductase subunit I; AltName: Full=NADH dehydrogenase I subunit I; AltName: Full=NDH-1 subunit I [Deinococcus radiodurans R1] gb|AAF11060.1|AE001993_10 NADH dehydrogenase I, I subunit…	2.641	21.5483	16.8613	33.0615	18.9887	3.02842	0.00910829	yes	2.67456	0.0297218	yes	3.64599	0.000977184	yes	2.84598	0.0182584	yes
DR_1498	ref|WP_010888137.1| NADH-quinone oxidoreductase subunit H [Deinococcus radiodurans] ref|NP_295221.1| NADH dehydrogenase I subunit H [Deinococcus radiodurans R1] sp|Q9RU94.1|NUOH_DEIRA RecName: Full=NADH-quinone oxidoreductase subunit H; AltName: Full=NADH dehydrogenase I subunit H; AltName: Full=NDH-1 subunit H [Deinococcus radiodurans R1] gb|AAF11065.1|AE001994_1 NADH dehydrogenase I, H subunit …	2.90985	21.9993	17.552	35.7005	21.498	2.91844	0.00910829	yes	2.59262	0.023239	yes	3.61693	0.000571838	yes	2.88519	0.0114318	yes
DR_1499	ref|WP_010888138.1| NADH dehydrogenase subunit G [Deinococcus radiodurans] ref|NP_295222.1| NADH dehydrogenase I subunit G [Deinococcus radiodurans R1] gb|AAF11066.1|AE001994_2 NADH dehydrogenase I, G subunit [Deinococcus radiodurans R1]	3.49022	13.3759	19.2036	31.9244	19.2862	1.93825	0.083497	no	2.45999	0.0182584	yes	3.19327	0.00117558	yes	2.46618	0.0182584	yes
DR_1500	ref|WP_010888139.1| NADH dehydrogenase subunit F [Deinococcus radiodurans] ref|NP_295223.1| NADH dehydrogenase I subunit F [Deinococcus radiodurans R1] gb|AAF11067.1|AE001994_3 NADH dehydrogenase I, F subunit [Deinococcus radiodurans R1]	2.24879	11.8982	20.1698	22.477	15.1865	2.40352	0.0536329	no	3.16498	0.00583707	yes	3.32123	0.00356754	yes	2.75557	0.0222081	yes
DR_1501	ref|WP_010888140.1| NADH-quinone oxidoreductase [Deinococcus radiodurans] ref|NP_295224.1| NADH dehydrogenase I subunit E [Deinococcus radiodurans R1] gb|AAF11068.1|AE001994_4 NADH dehydrogenase I, E subunit [Deinococcus radiodurans R1]	3.16237	18.9264	23.3889	20.9415	15.3658	2.58132	0.0182584	yes	2.88675	0.00728936	yes	2.72728	0.0114318	yes	2.28064	0.0493358	yes
DR_1502	Hypothetical protein	4.46612	10.5839	25.0316	16.2155	10.8381	1.24477	0.23879	no	2.48666	0.0126381	yes	1.86028	0.0721088	no	1.27901	0.23879	no
DR_1503	ref|WP_010888142.1| NADH-quinone oxidoreductase subunit D [Deinococcus radiodurans] ref|NP_295226.1| NADH dehydrogenase I subunit D [Deinococcus radiodurans R1] sp|Q9RU89.1|NUOD_DEIRA RecName: Full=NADH-quinone oxidoreductase subunit D; AltName: Full=NADH dehydrogenase I subunit D; AltName: Full=NDH-1 subunit D [Deinococcus radiodurans R1] gb|AAF11069.1|AE001994_5 NADH dehydrogenase I, D subunit …	7.44548	22.4741	38.9095	23.2162	17.3411	1.59383	0.0880012	no	2.38569	0.00706623	yes	1.64069	0.074136	no	1.21976	0.21179	no
DR_1516	ref|WP_010888155.1| acetolactate synthase [Deinococcus radiodurans] ref|NP_295239.1| acetolactate synthase large subunit [Deinococcus radiodurans R1] gb|AAF11082.1|AE001995_7 acetolactate synthase, large subunit [Deinococcus radiodurans R 1]	9.42744	25.5252	28.2497	45.6508	42.3086	1.43699	0.109695	no	1.5833	0.0817032	no	2.2757	0.00728157	yes	2.16601	0.0105702	yes
DR_1519	ref|WP_010888158.1| ketol-acid reductoisomerase [Deinococcus radiodurans] ref|NP_295242.1| ketol-acid reductoisomerase [Deinococcus radiodurans R1] gb|AAF11083.1|AE001995_8 ketol-acid reductoisomerase [Deinococcus radiodurans R1]	83.6643	256.676	154.62	133.349	146.918	1.61727	0.0262553	yes	0.886046	0.243854	no	0.672522	0.373876	no	0.81233	0.247334	no
DR_1543	Hypothetical protein	122.338	70.5108	68.3454	36.8789	32.8288	-0.794959	0.224397	no	-0.839957	0.192205	no	-1.73001	0.017537	yes	-1.89784	0.0103801	yes
DR_1544	ref|WP_010888183.1| acyl-CoA dehydrogenase [Deinococcus radiodurans] ref|NP_295267.1| acyl-CoA dehydrogenase [Deinococcus radiodurans R1] gb|AAF11106.1|AE001998_3 acyl-CoA dehydrogenase [Deinococcus radiodurans R1]	123.582	60.9618	115.402	67.5628	45.3872	-1.01949	0.126934	no	-0.0988046	0.803582	no	-0.871169	0.196832	no	-1.44511	0.0422441	yes
DR_1568	ref|WP_010888207.1| peptide ABC transporter ATP-binding protein [Deinococcus radiodurans] ref|NP_295291.1| peptide ABC transporter ATP-binding protein [Deinococcus radiodurans R1] gb|AAF11130.1|AE002000_6 peptide ABC transporter, ATP-binding protein [Deinococcus radiodurans R1]	414.576	287.927	169.15	196.076	169.552	-0.525932	0.379679	no	-1.29333	0.0448167	yes	-1.08022	0.099194	no	-1.28991	0.0579793	no
DR_1569	ref|WP_027479863.1| peptide ABC transporter permease [Deinococcus radiodurans]	226.36	174.748	94.4583	95.9011	80.4798	-0.37334	0.524807	no	-1.26087	0.055035	no	-1.239	0.0662908	no	-1.49192	0.0316009	yes
DR_1570	ref|WP_010888209.1| peptide ABC transporter permease [Deinococcus radiodurans] ref|NP_295293.1| peptide ABC transporter permease [Deinococcus radiodurans R1] gb|AAF11132.1|AE002000_8 peptide ABC transporter, permease protein [Deinococcus radiodur ans R1]	210.675	165.047	87.0022	75.8236	71.6299	-0.352136	0.535575	no	-1.27589	0.0527341	no	-1.4743	0.0304824	yes	-1.55638	0.0268176	yes
DR_1571	ref|WP_010888210.1| ABC transporter [Deinococcus radiodurans] ref|NP_295294.1| peptide ABC transporter periplasmic peptide-binding protein [Deinococcus radiodurans R1] sp|Q9RU24.1|UF71_DEIRA RecName: Full=Probable ABC transporter-binding protein DR_1571; Flags: Precursor [Deinococcus radiodurans R1] gb|AAF11135.1|AE002001_1 peptide ABC transporter, periplasmic peptide-binding protein [Deinococcus…	927.09	1622.56	809.762	367.503	360.423	0.807491	0.260595	no	-0.19521	0.691336	no	-1.33495	0.0413258	yes	-1.36302	0.0420731	yes
DR_1580	Hypothetical protein	94.332	48.5411	31.2936	76.9754	71.1298	-0.95854	0.166266	no	-1.59188	0.0239573	yes	-0.29335	0.659234	no	-0.407292	0.576609	no
DR_1640	Hypothetical protein	27.5886	0	5.23895	0	8.9385	ND*	2.82e-05	yes	-2.39672	0.00944813	yes	ND*	3.57e-05	yes	-1.62597	0.0706332	no
DR_1651	ref|WP_010887311.1| transposase [Deinococcus radiodurans] ref|NP_294389.1| transposase [Deinococcus radiodurans R1] ref|NP_294702.1| transposase [Deinococcus radiodurans R1] ref|NP_295104.1| transposase [Deinococcus radiodurans R1] ref|NP_295374.1| transposase [Deinococcus radiodurans R1] ref|NP_295656.1| transposase [Deinococcus radiodurans R1] ref|NP_296045.1| transposase [Deinococcus radiodura…	88.6728	51.4149	29.7736	26.8587	38.4559	-0.786304	0.232421	no	-1.57446	0.0269917	yes	-1.7231	0.0206257	yes	-1.20529	0.0938964	no
DR_1686	Hypothetical protein	16.5142	0	0.714072	14.8347	13.1086	ND*	0.000726851	yes	-4.5315	0.00406644	yes	-0.154731	0.913871	no	-0.333203	0.732196	no
DR_1710	Hypothetical protein	17.0141	109.973	174.746	133.767	86.3301	2.69235	0.00065602	yes	3.36046	2.31e-05	yes	2.97492	0.000161183	yes	2.34314	0.0028565	yes
DR_1711	ref|WP_010888346.1| MULTISPECIES: N-acyl-L-amino acid amidohydrolase [Bacteria] ref|NP_295434.1| N-acyl-L-amino acid amidohydrolase [Deinococcus radiodurans R1] gb|AAF11266.1|AE002012_6 N-acyl-L-amino acid amidohydrolase [Deinococcus radiodurans R1]	5.18276	11.9741	29.4357	34.5977	24.9344	1.20813	0.283653	no	2.50577	0.0112943	yes	2.73888	0.00341955	yes	2.26635	0.019615	yes
DR_1712	ref|WP_010888347.1| peptide ABC transporter substrate-binding protein [Deinococcus radiodurans] ref|NP_295435.1| extracellular solute-binding protein [Deinococcus radiodurans R1] gb|AAF11267.1|AE002012_7 extracellular solute-binding protein, family 5 [Deinococcus radiodurans R1]	10.4441	28.9661	34.7842	37.687	28.1142	1.47168	0.0972207	no	1.73574	0.0434223	yes	1.85138	0.025952	yes	1.42861	0.0972207	no
DR_1721	0	19.1873	32.1341	12.0297	4.26501	8.78989	0.743954	0.407523	no	-0.67355	0.503	no	-2.16953	0.0365207	yes	-1.12624	0.270771	no
DR_1733	Hypothetical protein	8.39459	38.1468	41.1802	25.1561	15.8925	2.18403	0.0132091	yes	2.29442	0.00877551	yes	1.58337	0.0781883	no	0.920814	0.335879	no
DR_1748	Hypothetical protein	698.451	315.85	271.647	331.829	290.106	-1.14492	0.071879	no	-1.36243	0.0346523	yes	-1.07372	0.0980782	no	-1.26758	0.059141	no
DR_1757	Hypothetical protein	7.24329	26.5258	12.8535	6.00275	6.56271	1.87268	0.0447917	yes	0.827449	0.431875	no	-0.271021	1	no	-0.142354	1	no
DR_1761	0	5.37063	0	32.0828	0	35.9983	ND*	0.0942029	no	2.57864	0.00666491	yes	ND*	0.0942029	no	2.74477	0.00291167	yes
DR_1777	Hypothetical protein	7.09119	0	25.158	25.3742	14.3318	ND*	0.0347826	yes	1.82692	0.0625616	no	1.83926	0.0528879	no	1.01512	0.361697	no
DR_1778	ref|WP_010888413.1| 3-isopropylmalate dehydratase large subunit 2 [Deinococcus radiodurans] ref|NP_295501.1| 3-isopropylmalate dehydratase large subunit [Deinococcus radiodurans R1] sp|Q9RTI6.1|LEUC2_DEIRA RecName: Full=3-isopropylmalate dehydratase large subunit 2; AltName: Full=Alpha-IPM isomerase 2; Short=IPMI 2; AltName: Full=Isopropylmalate isomerase 2 [Deinococcus radiodurans R1] gb|AAF1133…	15.0012	56.9402	57.6705	65.5792	59.9705	1.92437	0.0182551	yes	1.94276	0.016656	yes	2.12816	0.00818783	yes	1.99918	0.0127006	yes
DR_1779	Hypothetical protein	7.76856	30.6418	28.4034	33.035	29.3987	1.97978	0.0362528	yes	1.87034	0.0572326	no	2.08828	0.0232942	yes	1.92003	0.0421466	yes
DR_1786	Hypothetical protein	16.3503	61.3883	27.8397	29.7685	27.0553	1.90865	0.0167597	yes	0.767831	0.391806	no	0.864473	0.290499	no	0.7266	0.391806	no
DR_1808	ref|WP_010888443.1| Deoxyguanosinetriphosphate triphosphohydrolase-like protein 2 [Deinococcus radiodurans] ref|NP_295531.1| deoxyguanosinetriphosphate triphosphohydrolase-like protein [Deinococcus radiodurans R1] sp|Q9RTF6.1|DGT1B_DEIRA RecName: Full=Deoxyguanosinetriphosphate triphosphohydrolase-lik e protein 2 [Deinococcus radiodurans R1] gb|AAF11362.1|AE002021_11 deoxyguanosinetriphosphate tr…	49.9507	54.917	28.578	15.9459	20.9268	0.136748	0.938547	no	-0.805598	0.264252	no	-1.64732	0.0375767	yes	-1.25515	0.111969	no
DR_1809	ref|WP_010888444.1| glycine dehydrogenase (decarboxylating) [Deinococcus radiodurans] ref|NP_295532.1| glycine dehydrogenase [Deinococcus radiodurans R1] sp|Q9RTF5.1|GCSP_DEIRA RecName: Full=Glycine dehydrogenase (decarboxylating); AltName: Full=Glycine cleavage system P-protein; AltName: Full=Glycine decarboxylase; AltName: Full=Glycine dehydrogenase (aminomethyl-transferring) [Deinococcus radio…	20.3794	76.4357	54.9423	31.1921	32.2441	1.90713	0.0183681	yes	1.4308	0.0816969	no	0.614064	0.459963	no	0.66192	0.42351	no
DR_1810	Hypothetical protein	10.6654	64.4487	40.1062	12.1547	14.7585	2.59521	0.00241472	yes	1.91088	0.0323868	yes	0.188571	1	no	0.46861	0.701513	no
DR_1812	0	16.1486	74.0378	73.0888	40.4523	50.7498	2.19685	0.00614975	yes	2.17824	0.00666475	yes	1.32481	0.107321	no	1.65199	0.0375767	yes
DR_1813	Hypothetical protein	1.33862	6.92574	13.2755	19.2906	34.3245	2.37122	0.12496	no	3.30995	0.0141459	yes	3.84908	0.00229484	yes	4.68042	6.91e-05	yes
DR_1814	ref|WP_027479786.1| phosphoesterase [Deinococcus radiodurans]	9.25131	6.46004	15.0582	28.3203	35.525	-0.518114	0.700311	no	0.702821	0.494712	no	1.61411	0.0706332	no	1.94111	0.0230912	yes
DR_1815	ref|WP_010888450.1| 5-formyltetrahydrofolate cyclo-ligase [Deinococcus radiodurans] ref|NP_295538.1| hypothetical protein DR_1815 [Deinococcus radiodurans R1] gb|AAF11368.1|AE002022_1 conserved hypothetical protein [Deinococcus radiodurans R1]	7.57849	5.41407	17.9131	27.513	32.7659	-0.485197	0.670342	no	1.24104	0.241983	no	1.86013	0.0490758	yes	2.11221	0.0232942	yes
DR_1816	Hypothetical protein	10.2721	4.38781	15.3755	33.7635	39.2245	-1.22716	0.305221	no	0.5819	0.597593	no	1.71673	0.0434223	yes	1.93302	0.0228861	yes
DR_1817	ref|WP_010888452.1| phospho-2-dehydro-3-deoxyheptonate aldolase [Deinococcus radiodurans] ref|NP_295540.1| phospho-2-dehydro-3-deoxyheptonate aldolase [Deinococcus radiodurans R1] gb|AAF11369.1|AE002022_2 phospho-2-dehydro-3-deoxyheptonate aldolase [Deinococcus radiodurans R1]	5.47864	18.3238	15.5488	22.7993	24.2148	1.74183	0.078524	no	1.50492	0.119582	no	2.0571	0.0287437	yes	2.144	0.0237107	yes
DR_1821	Hypothetical protein	8.86164	0	6.7779	11.0478	9.50305	ND*	0.0140787	yes	-0.386736	0.854437	no	0.318108	0.876186	no	0.100816	1	no
DR_1850	Hypothetical protein	19.1863	0	32.8526	35.7449	19.0312	ND*	0.000390825	yes	0.775931	0.37369	no	0.89766	0.263542	no	-0.0117137	1	no
DR_1865	ref|WP_010888500.1| transcriptional regulator MraZ [Deinococcus radiodurans] ref|NP_295588.1| cell division protein MraZ [Deinococcus radiodurans R1] sp|Q9RTA0.1|MRAZ_DEIRA RecName: Full=Transcriptional regulator MraZ [Deinococcus radiodurans R1] gb|AAF11418.1|AE002026_6 conserved hypothetical protein [Deinococcus radiodurans R1]	260.904	83.1366	92.9555	141.58	147.051	-1.64996	0.0137447	yes	-1.4889	0.0252249	yes	-0.881901	0.17922	no	-0.827196	0.223547	no
DR_1872	ref|WP_010888507.1| MULTISPECIES: transcriptional regulator [Deinococcus] ref|NP_295595.1| hypothetical protein DR_1872 [Deinococcus radiodurans R1] gb|AAF11427.1|AE002026_15 hypothetical protein DR_1872 [Deinococcus radiodurans R1]	139.702	133.127	44.0569	104.635	78.5403	-0.0695475	0.851289	no	-1.66491	0.0163037	yes	-0.416988	0.520739	no	-0.830843	0.238363	no
DR_1904	Hypothetical protein	13.6474	48.9791	14.4231	22.8129	20.6617	1.84354	0.029826	yes	0.0797548	1	no	0.741221	0.438358	no	0.598332	0.544247	no
DR_1906	ref|WP_010888541.1| L-lactate permease [Deinococcus radiodurans] ref|NP_295629.1| L-lactate permease [Deinococcus radiodurans R1] gb|AAF11456.1|AE002029_5 L-lactate permease, putative [Deinococcus radiodurans R1]	277.483	123.116	78.2857	180.421	111.28	-1.17238	0.0708858	no	-1.82558	0.00675484	yes	-0.621034	0.334637	no	-1.31821	0.0549725	no
DR_1907	ref|WP_010888542.1| Fe-S oxidoreductase [Deinococcus radiodurans] ref|NP_295630.1| fumarate reductase-like protein [Deinococcus radiodurans R1] gb|AAF11462.1|AE002030_1 fumarate reductase-related protein [Deinococcus radiodurans R1]	207.741	116.941	65.7207	139.179	84.4371	-0.829008	0.188992	no	-1.66036	0.013949	yes	-0.577838	0.362521	no	-1.29884	0.0597586	no
DR_1908	ref|WP_027479808.1| (4Fe-4S) protein [Deinococcus radiodurans]	296.177	147.721	91.5502	183.62	119.961	-1.00359	0.118249	no	-1.69382	0.011874	yes	-0.68974	0.286467	no	-1.3039	0.0574609	no
DR_1914	0	0	0	0	15.9732	0	0	1	no	0	1	no	ND#	0.00100641	yes	0	1	no
DR_1928	ref|WP_010888563.1| glycerol kinase [Deinococcus radiodurans] ref|NP_295651.1| glycerol kinase [Deinococcus radiodurans R1] sp|Q9RT38.1|GLPK_DEIRA RecName: Full=Glycerol kinase; AltName: Full=ATP:glycerol 3-phosphotransferase; AltName: Full=Glycerokinase; Short=GK [Deinococcus radiodurans R1] gb|AAF11475.1|AE002031_4 glycerol kinase [Deinococcus radiodurans R1]	155.36	88.9387	54.4901	48.9829	68.8292	-0.804733	0.215964	no	-1.51155	0.0260114	yes	-1.66527	0.0170346	yes	-1.17453	0.0962359	no
DR_1929	ref|WP_010888564.1| glycerol uptake facilitator protein [Deinococcus radiodurans] ref|NP_295652.1| glycerol uptake facilitator protein [Deinococcus radiodurans R1] gb|AAF11483.1|AE002032_1 glycerol uptake facilitator protein [Deinococcus radiodurans R1 ]	124.05	37.0708	40.5379	42.1133	57.8583	-1.74256	0.0128511	yes	-1.61357	0.0215922	yes	-1.55857	0.025328	yes	-1.10032	0.122719	no
DR_1936	Hypothetical protein	2099.84	1396.97	2067.16	7829.46	2650.72	-0.587975	0.321634	no	-0.0226267	0.890227	no	1.89864	0.00581407	yes	0.336109	0.610929	no
DR_1954	Hypothetical protein	17.0112	2.6558	16.6338	20.3703	16.3694	-2.67927	0.0297218	yes	-0.0323677	1	no	0.259977	0.84754	no	-0.0554901	1	no
DR_1967	ref|WP_010888600.1| enoyl-ACP reductase [Deinococcus radiodurans] ref|NP_295690.1| enoyl-acyl carrier protein reductase [Deinococcus radiodurans R1] gb|AAF11519.1|AE002035_2 enoyl-acyl carrier protein reductase [Deinococcus radiodurans R 1]	61.3912	173.605	84.4783	59.7098	43.7787	1.4997	0.0391518	yes	0.460549	0.583598	no	-0.0400634	0.946086	no	-0.487805	0.535383	no
DR_1994	Hypothetical protein	71.5019	99.0045	120.805	249.214	248.394	0.469512	0.589447	no	0.756628	0.340934	no	1.80133	0.0124887	yes	1.79657	0.0110694	yes
DR_1998	ref|WP_010888631.1| catalase [Deinococcus radiodurans] ref|NP_295721.1| catalase [Deinococcus radiodurans R1] sp|Q59337.2|CATA_DEIRA RecName: Full=Catalase [Deinococcus radiodurans R1] pdb|4CAB|A Chain A, The Refined Structure Of Catalase Dr1998 From Deinococcus Radiodurans At 2.6 A Resolution pdb|4CAB|B Chain B, The Refined Structure Of Catalase Dr1998 From Deinococcus Radiodurans At 2.6 A Resol…	60.1379	313.405	386.768	294.728	270.234	2.38168	0.00112189	yes	2.68512	0.000284753	yes	2.29304	0.00156968	yes	2.16786	0.00231543	yes
DR_2005	ref|WP_010888638.1| 50S ribosomal protein L35 [Deinococcus radiodurans] ref|NP_295728.1| 50S ribosomal protein L35 [Deinococcus radiodurans R1] sp|Q9RSW6.3|RL35_DEIRA RecName: Full=50S ribosomal protein L35 [Deinococcus radiodurans R1] pdb|1SM1|3 Chain 3, Complex Of The Large Ribosomal Subunit From Deinococcus Radiodurans With Quinupristin And Dalfopristin pdb|2ZJP|3 Chain 3, Thiopeptide Antibiot…	1656.66	2221.65	946.147	655.676	1111.82	0.423354	0.585551	no	-0.80814	0.185068	no	-1.33722	0.0401885	yes	-0.575356	0.380922	no
DR_2007	Hypothetical protein	107.129	299.612	180.23	154.04	188.693	1.48375	0.0382927	yes	0.750495	0.325857	no	0.523955	0.478692	no	0.816697	0.233593	no
DR_2016	Hypothetical protein	8.73597	0	8.73858	21.3489	8.65556	ND*	0.0140787	yes	0.00043228	1	no	1.28913	0.199929	no	-0.0133395	1	no
DR_2031	Hypothetical protein	34.2282	112.84	28.479	36.6695	45.2234	1.72102	0.0231373	yes	-0.265287	0.663922	no	0.0993962	0.912508	no	0.401885	0.616425	no
DR_2032	ref|WP_010888664.1| methylmalonyl-CoA mutase [Deinococcus radiodurans] ref|NP_295755.1| methylmalonyl-CoA mutase subunit alpha, chain B [Deinococcus radiodurans R1] gb|AAF11575.1|AE002039_5 methylmalonyl-CoA mutase, alpha subunit, chain B [Deinococcus radiodurans R1]	99.6936	107.775	74.7171	50.9403	36.8415	0.112456	0.951484	no	-0.416062	0.500741	no	-0.968693	0.158645	no	-1.43617	0.0499183	yes
DR_2039	Hypothetical protein	11.0693	0	6.13439	3.29458	0	ND*	0.00614931	yes	-0.851568	0.479207	no	-1.74839	0.143889	no	ND*	0.00614931	yes
DR_2049	pdb|1NKW|1 Chain 1, Crystal Structure Of The Large Ribosomal Subunit From Deinococcus Radiodurans pdb|1SM1|1 Chain 1, Complex Of The Large Ribosomal Subunit From Deinococcus Radiodurans With Quinupristin And Dalfopristin pdb|1YL3|6 Chain 6, Crystal Structure Of 70s Ribosome With Thrs Operator And Trnas. Large Subunit. The Coordinates For The Small Subunit Are In The Pdb Entry 1yl4. pdb|2B66|6 Cha…	1248.29	0	719.367	1150.09	1102.6	ND*	5.23e-20	yes	-0.795155	0.192163	no	-0.118212	0.816145	no	-0.179048	0.785028	no
DR_2060	Hypothetical protein	212.935	97.9493	72.8983	102.048	108.654	-1.1203	0.0867242	no	-1.54645	0.0210321	yes	-1.06116	0.111625	no	-0.970669	0.159764	no
DR_2096	ref|WP_010888727.1| peptidase [Deinococcus radiodurans] ref|NP_295819.1| endopeptidase IV-like protein [Deinococcus radiodurans R1] gb|AAF11646.1|AE002045_6 endopeptidase IV-related protein [Deinococcus radiodurans R1]	14.9592	25.6161	29.4373	55.5114	56.5358	0.776019	0.413309	no	0.976611	0.301975	no	1.89175	0.020021	yes	1.91813	0.016656	yes
DR_2110	ref|WP_010888741.1| 30S ribosomal protein S8 [Deinococcus radiodurans] ref|NP_295833.1| 30S ribosomal protein S8 [Deinococcus radiodurans R1] sp|Q9RSL4.1|RS8_DEIRA RecName: Full=30S ribosomal protein S8 [Deinococcus radiodurans R1 ] gb|AAF11659.1|AE002046_5 ribosomal protein S8 [Deinococcus radiodurans R1]	1267.06	915.851	498.63	965.265	737.383	-0.468305	0.419661	no	-1.34545	0.0351681	yes	-0.392493	0.515748	no	-0.781004	0.23578	no
DR_2112	ref|WP_010888743.1| 50S ribosomal protein L18 [Deinococcus radiodurans] ref|NP_295835.1| 50S ribosomal protein L18 [Deinococcus radiodurans R1] sp|Q9RSL2.3|RL18_DEIRA RecName: Full=50S ribosomal protein L18 [Deinococcus radiodurans R1] pdb|1NKW|M Chain M, Crystal Structure Of The Large Ribosomal Subunit From Deinococcus Radiodurans pdb|1SM1|M Chain M, Complex Of The Large Ribosomal Subunit From D…	1073.33	531.979	368.285	767.076	611.936	-1.01265	0.105989	no	-1.5432	0.0169201	yes	-0.484655	0.432348	no	-0.810644	0.221052	no
DR_2113	ref|WP_010888744.1| 30S ribosomal protein S5 [Deinococcus radiodurans] ref|NP_295836.1| 30S ribosomal protein S5 [Deinococcus radiodurans R1] sp|Q9RSL1.1|RS5_DEIRA RecName: Full=30S ribosomal protein S5 [Deinococcus radiodurans R1 ] gb|AAF11662.1|AE002046_8 ribosomal protein S5 [Deinococcus radiodurans R1]	1638.05	1219.75	669.553	1270.44	1123.95	-0.425391	0.456902	no	-1.29071	0.042215	yes	-0.366647	0.540504	no	-0.543401	0.407867	no
DR_2123	ref|WP_010888754.1| translation initiation factor IF-1 [Deinococcus radiodurans] ref|NP_295846.1| translation initiation factor IF-1 [Deinococcus radiodurans R1] gb|AAF11673.1|AE002047_6 initiation factor 1 [Deinococcus radiodurans R1]	2876.62	1327.55	1045.22	1747.24	1623.34	-1.11561	0.0755521	no	-1.46056	0.0224455	yes	-0.719299	0.251606	no	-0.825412	0.20946	no
DR_2124	ref|WP_010888755.1| 50S ribosomal protein L36 [Deinococcus radiodurans] ref|NP_295847.1| 50S ribosomal protein L36 [Deinococcus radiodurans R1] sp|Q9RSK0.1|RL36_DEIRA RecName: Full=50S ribosomal protein L36 [Deinococcus radiodurans R1] pdb|1NWX|4 Chain 4, Complex Of The Large Ribosomal Subunit From Deinococcus Radiodurans With Abt-773 pdb|1NWY|4 Chain 4, Complex Of The Large Ribosomal Subunit Fro…	104244	0	0	58196.1	29014.4	ND*	3.53e-39	yes	ND*	3.49e-39	yes	-0.840965	0.182875	no	-1.84512	0.00614746	yes
DR_2125	ref|WP_010888756.1| 30S ribosomal protein S13 [Deinococcus radiodurans] ref|NP_295848.1| 30S ribosomal protein S13 [Deinococcus radiodurans R1] sp|Q9RSJ9.1|RS13_DEIRA RecName: Full=30S ribosomal protein S13 [Deinococcus radiodurans R1] gb|AAF11675.1|AE002047_8 ribosomal protein S13 [Deinococcus radiodurans R1]	2514.48	2860.13	1061.29	1310.28	1393.4	0.185818	0.853834	no	-1.24444	0.0488616	yes	-0.940386	0.14011	no	-0.851657	0.19595	no
DR_2128	ref|WP_010888759.1| DNA-directed RNA polymerase subunit alpha [Deinococcus radiodurans] ref|NP_295851.1| DNA-directed RNA polymerase subunit alpha [Deinococcus radiodurans R1] sp|Q9RSJ6.1|RPOA_DEIRA RecName: Full=DNA-directed RNA polymerase subunit alpha; Short=RN AP subunit alpha; AltName: Full=RNA polymerase subunit alpha; AltName: Full=Transcriptase subunit alpha [Deinococcus radiodurans R1] g…	1873.53	1328.18	676.287	1016.68	904.702	-0.49631	0.393611	no	-1.47005	0.0218641	yes	-0.881899	0.16556	no	-1.05024	0.112762	no
DR_2131	Hypothetical protein	65.8326	305.363	121.594	50.6757	72.1896	2.21365	0.0026105	yes	0.885197	0.25375	no	-0.377508	0.575233	no	0.132989	0.881095	no
DR_2132	ref|WP_027479939.1| universal stress protein UspA [Deinococcus radiodurans]	85.6222	346.873	304.862	186.16	154.8	2.01835	0.00538405	yes	1.8321	0.0115482	yes	1.12049	0.119415	no	0.854347	0.222267	no
DR_2138	Hypothetical protein	31.5474	0	56.2111	12.6892	31.9856	ND*	1.17e-05	yes	0.833332	0.335692	no	-1.31392	0.129867	no	0.0198977	1	no
DR_2142	ref|WP_010888773.1| membrane protein [Deinococcus radiodurans] ref|NP_295865.1| hypothetical protein DR_2142 [Deinococcus radiodurans R1] gb|AAF11686.1|AE002048_6 conserved hypothetical protein [Deinococcus radiodurans R1]	25.3007	33.5082	64.3853	175.156	159.921	0.405338	0.697454	no	1.34755	0.0942623	no	2.79139	0.000226958	yes	2.66011	0.000395182	yes
DR_2143	0	86.2949	178.276	177.185	453.504	449.545	1.04676	0.156486	no	1.03791	0.160055	no	2.39377	0.000816315	yes	2.38112	0.000733659	yes
DR_2150	Hypothetical protein	58.3653	10.9366	48.6065	102.322	101.948	-2.41594	0.00358329	yes	-0.263961	0.704296	no	0.809927	0.278727	no	0.804651	0.25521	no
DR_2152	ref|WP_010888783.1| MULTISPECIES: 50S ribosomal protein L34 [Deinococcus] ref|NP_295875.1| 50S ribosomal protein L34 [Deinococcus radiodurans R1] sp|Q9RSH2.1|RL34_DEIRA RecName: Full=50S ribosomal protein L34 [Deinococcus radiodurans R1] pdb|1NKW|2 Chain 2, Crystal Structure Of The Large Ribosomal Subunit From Deinococcus Radiodurans pdb|1NWX|2 Chain 2, Complex Of The Large Ribosomal Subunit From…	38812.7	0	8679.31	60927.8	17692.3	ND*	6.88e-35	yes	-2.16088	0.00110198	yes	0.650572	0.348559	no	-1.13341	0.0861037	no
DR_2157	Hypothetical protein	40.1044	0	21.0131	20.4128	53.5172	ND*	2.45e-06	yes	-0.932474	0.199277	no	-0.974291	0.216737	no	0.416241	0.577675	no
DR_2158	Hypothetical protein	8.79452	0	31.3	3.98052	5.26683	ND*	0.0140787	yes	1.83149	0.0529857	no	-1.14365	0.390133	no	-0.739669	0.542974	no
DR_2167	Hypothetical protein	15.6875	49.6983	22.6535	11.4606	15.8707	1.66358	0.0452542	yes	0.530112	0.63737	no	-0.452941	0.619281	no	0.0167464	1	no
DR_2176	Hypothetical protein	96.6135	53.4374	35.063	41.5807	45.7448	-0.854376	0.19649	no	-1.46227	0.036165	yes	-1.21631	0.0839354	no	-1.07862	0.136763	no
DR_2177	ref|WP_010888808.1| cytidine deaminase [Deinococcus radiodurans] ref|NP_295900.1| cytidine deaminase [Deinococcus radiodurans R1] gb|AAF11726.1|AE002051_2 cytidine deaminase [Deinococcus radiodurans R1]	49.11	16.0222	18.7921	35.3454	27.4651	-1.61595	0.0412252	yes	-1.38589	0.0784686	no	-0.474496	0.510498	no	-0.838418	0.270071	no
DR_2209	ref|WP_010888839.1| SudD [Deinococcus radiodurans] ref|NP_295931.1| SudD-like protein [Deinococcus radiodurans R1] gb|AAF11757.1|AE002054_2 SudD-related protein [Deinococcus radiodurans R1]	209.786	36.4525	40.3276	76.5932	88.9724	-2.52483	0.000388018	yes	-2.37908	0.000760155	yes	-1.45363	0.0333037	yes	-1.23749	0.0739131	no
DR_2276	0	0	0	0	1086.18	1532.94	0	1	no	0	1	no	ND#	2.9e-19	yes	ND#	8.57e-21	yes
DR_2292	Hypothetical protein	10.9211	0	2.36286	13.8653	14.7308	ND*	0.00614931	yes	-2.20851	0.0729734	no	0.344355	0.792443	no	0.431713	0.701513	no
DR_2311	ref|WP_010888939.1| pseudouridine-5'-phosphate glycosidase [Deinococcus radiodurans] ref|NP_296032.1| hypothetical protein DR_2311 [Deinococcus radiodurans R1] sp|Q9RS16.1|PSUG_DEIRA RecName: Full=Pseudouridine-5'-phosphate glycosidase; Short=PsiMP glycosidase [Deinococcus radiodurans R1] gb|AAF11858.1|AE002063_1 conserved hypothetical protein [Deinococcus radiodurans R1]	4.59959	14.4148	15.2816	22.373	38.9295	1.64797	0.183672	no	1.73222	0.148066	no	2.28218	0.034945	yes	3.08129	0.00182225	yes
DR_2312	ref|WP_010888940.1| carbohydrate kinase [Deinococcus radiodurans] ref|NP_296033.1| carbohydrate kinase [Deinococcus radiodurans R1] gb|AAF11859.1|AE002063_2 carbohydrate kinase, PfkB family [Deinococcus radiodurans R1]	2.54652	4.49981	9.01765	10.521	19.012	0.821337	1	no	1.82422	0.251568	no	2.04667	0.143889	no	2.90031	0.0182584	yes
DR_2322	ref|WP_027480084.1| peptidase S8 [Deinococcus radiodurans]	72.1985	379.578	153.694	60.5981	62.6222	2.39435	0.00102022	yes	1.09002	0.145467	no	-0.252697	0.709771	no	-0.205295	0.806904	no
DR_2326	Hypothetical protein	9.02596	10.2619	13.4517	31.8294	29.5678	0.185146	1	no	0.575642	0.662736	no	1.81821	0.0399547	yes	1.71188	0.0529857	no
DR_2360	Hypothetical protein	7.40446	22.6592	21.5352	26.8173	31.2899	1.61363	0.074136	no	1.54023	0.0880012	no	1.8567	0.0380057	yes	2.07923	0.0200777	yes
DR_2369	Hypothetical protein	9.76918	76.0274	48.0552	16.1098	20.4663	2.96021	0.000552913	yes	2.29838	0.00873385	yes	0.721632	0.521385	no	1.06694	0.298081	no
DR_2373	Hypothetical protein	126.098	364.531	155.689	117.01	89.1657	1.5315	0.0321722	yes	0.304122	0.737947	no	-0.107919	0.848131	no	-0.499986	0.47649	no
DR_2374	ref|WP_010889000.1| ribonucleoside-diphosphate reductase [Deinococcus radiodurans] ref|NP_296095.1| ribonucleoside-diphosphate reductase-like protein [Deinococcus radiodurans R1] gb|AAF11919.1|AE002068_2 ribonucleoside-diphosphate reductase-related protein [Deinococc us radiodurans R1]	22.4044	43.6709	45.3612	72.0273	62.0644	0.962888	0.257504	no	1.01767	0.238889	no	1.68476	0.0278429	yes	1.46998	0.0532012	no
DR_2380	Hypothetical protein	22.5602	0	16.6342	42.1587	44.4666	ND*	0.000125561	yes	-0.439628	0.595081	no	0.902053	0.299162	no	0.978946	0.238889	no
DR_2382	Hypothetical protein	81.906	30.8639	60.16	22.2043	22.4018	-1.40805	0.0463587	yes	-0.445166	0.484792	no	-1.88313	0.012281	yes	-1.87036	0.0131222	yes
DR_2383	ref|WP_010889009.1| phenylacetic acid degradation protein [Deinococcus radiodurans] ref|NP_296104.1| phenylacetic acid degradation protein PaaD [Deinococcus radiodurans R1] gb|AAF11928.1|AE002069_2 phenylacetic acid degradation protein PaaD [Deinococcus radiodu rans R1]	205.777	57.7771	273.742	169.541	113.586	-1.83251	0.00789366	yes	0.411738	0.611756	no	-0.279444	0.647041	no	-0.857296	0.21395	no
DR_2388	ref|WP_010889014.1| lipoprotein signal peptidase [Deinococcus radiodurans] ref|NP_296109.1| lipoprotein signal peptidase [Deinococcus radiodurans R1] sp|Q9RRU7.1|LSPA_DEIRA RecName: Full=Lipoprotein signal peptidase; AltName: Full=Prolipoprotein signal peptidase; AltName: Full=Signal peptidase II; Short=SPase II [Deinococcus radiodurans R1] gb|AAF11933.1|AE002069_7 lipoprotein signal peptidase [D…	191.275	65.965	63.0495	156.825	122.52	-1.53588	0.0225743	yes	-1.60109	0.017209	yes	-0.286495	0.647046	no	-0.642631	0.355593	no
DR_2403	Hypothetical protein	4.45898	18.3445	5.8856	6.11247	4.08526	2.04056	0.0456519	yes	0.400476	0.7999	no	0.455042	0.7999	no	-0.126285	1	no
DR_2422	ref|WP_010889048.1| large conductance mechanosensitive channel [Deinococcus radiodurans] ref|NP_296143.1| large conductance mechanosensitive channel [Deinococcus radiodurans R1] gb|AAF11965.1|AE002072_7 large conductance mechanosensitive channel [Deinococcus radiodu rans R1]	561.928	171.459	291.813	535.018	289.115	-1.71252	0.00928081	yes	-0.945343	0.130913	no	-0.0707966	0.873159	no	-0.958742	0.152043	no
DR_2426	0	41.95	0	59.5757	63.4097	140.901	ND*	1.72e-06	yes	0.506054	0.550817	no	0.596031	0.48504	no	1.74794	0.0156491	yes
DR_2434	ref|WP_010889059.1| peptide deformylase [Deinococcus radiodurans] ref|NP_296154.1| peptide deformylase [Deinococcus radiodurans R1] sp|Q9RRQ4.1|DEF_DEIRA RecName: Full=Peptide deformylase; Short=PDF; AltName: Full=Polypeptide deformylase [Deinococcus radiodurans R1] gb|AAF11975.1|AE002073_5 polypeptide deformylase [Deinococcus radiodurans R1]	26.9617	80.3075	48.9344	21.0794	24.4095	1.57462	0.0491398	yes	0.859936	0.319771	no	-0.355081	0.698707	no	-0.143474	0.883327	no
DR_2436	Hypothetical protein	12.9097	27.102	18.5853	36.8503	41.216	1.06994	0.261464	no	0.525707	0.587191	no	1.51322	0.0734022	no	1.67475	0.0470814	yes
DR_2445	0	199.802	257.206	251.915	570.621	323.293	0.364356	0.668946	no	0.334369	0.700953	no	1.51396	0.0298644	yes	0.694275	0.305455	no
DR_2446	Hypothetical protein	116.322	165.263	136.335	301.756	191.596	0.506637	0.530036	no	0.229027	0.826312	no	1.37526	0.0494359	yes	0.719941	0.290423	no
DR_2449	Hypothetical protein	26.2381	10.1182	45.642	55.7391	102.346	-1.37472	0.111592	no	0.7987	0.350922	no	1.08703	0.160846	no	1.96372	0.0086795	yes
DR_2450	Hypothetical protein	13.6871	8.38931	20.9557	23.4205	44.2144	-0.70619	0.465039	no	0.61453	0.544247	no	0.774955	0.438358	no	1.6917	0.0448413	yes
DR_2451	Hypothetical protein	22.3586	30.2548	35.4138	45.3015	99.7839	0.436331	0.717848	no	0.663478	0.502646	no	1.01873	0.208992	no	2.15798	0.00419647	yes
DR_2452	Hypothetical protein	62.968	0	138.781	183.024	367.407	ND*	7.6e-08	yes	1.14012	0.130992	no	1.53934	0.0332336	yes	2.54469	0.000391688	yes
DR_2453	ref|WP_010889078.1| ATPase [Deinococcus radiodurans] ref|NP_296173.1| cation-transporting ATPase [Deinococcus radiodurans R1] gb|AAF11997.1|AE002075_1 cation-transporting ATPase [Deinococcus radiodurans R1]	8.04864	7.73364	12.1856	16.4947	29.1896	-0.0575985	1	no	0.598361	0.63922	no	1.03519	0.335879	no	1.85864	0.0421466	yes
DR_2454	ref|WP_010889079.1| Cro/Cl family transcriptional regulator [Deinococcus radiodurans] ref|NP_296174.1| PbsX family transcriptional regulator [Deinococcus radiodurans R1] gb|AAF11998.1|AE002075_2 transcriptional regulator, PbsX family [Deinococcus radiodurans R1]	15.0616	0	9.24107	25.1862	26.4405	ND*	0.00140897	yes	-0.704748	0.494712	no	0.741754	0.413309	no	0.811871	0.372408	no
DR_2458	Hypothetical protein	9.36065	0	5.52676	7.05231	8.66448	ND*	0.0140787	yes	-0.760173	0.700311	no	-0.408512	0.854437	no	-0.111495	1	no
DR_2484	Hypothetical protein	46.2129	20.0009	13.1189	19.4715	16.3291	-1.20823	0.120781	no	-1.81665	0.0247606	yes	-1.24694	0.101288	no	-1.50085	0.0600646	no
DR_2520	Hypothetical protein	21.7688	0	1.17273	13.0203	20.3076	ND*	0.000164799	yes	-4.21431	0.00102803	yes	-0.741503	0.416921	no	-0.100241	0.931075	no
DR_2560	Hypothetical protein	500.282	583.189	1082.64	1488.86	707.454	0.221223	0.81423	no	1.11374	0.115907	no	1.57339	0.0220978	yes	0.499896	0.453256	no
DR_2561	Hypothetical protein	89.5833	0	60.5082	156.384	66.1559	ND*	3.58e-09	yes	-0.566099	0.392708	no	0.803789	0.275194	no	-0.437359	0.537882	no
DR_2572	0	23.3215	24.514	37.5277	69.8922	79.6157	0.0719407	1	no	0.686294	0.447595	no	1.58347	0.038658	yes	1.77139	0.0183757	yes
DR_2574	ref|WP_027480093.1| transcriptional regulator [Deinococcus radiodurans]	290.54	356.028	572.488	822.421	840.896	0.293256	0.741098	no	0.978511	0.17509	no	1.50114	0.0304255	yes	1.53319	0.0236703	yes
DR_2578	ref|WP_010889203.1| queuine tRNA-ribosyltransferase [Deinococcus radiodurans] ref|NP_296298.1| queuine tRNA-ribosyltransferase [Deinococcus radiodurans R1] sp|Q9RRB5.1|TGT_DEIRA RecName: Full=Queuine tRNA-ribosyltransferase; AltName: Full=Guanine insertion enzyme; AltName: Full=tRNA-guanine transglycosylase [Deinococcus radiodurans R1] gb|AAF12118.1|AE002087_1 queuine tRNA ribosyltransferase [Dei…	78.0617	38.5011	24.6379	29.9458	40.207	-1.01972	0.144787	no	-1.66373	0.0222657	yes	-1.38226	0.0615709	no	-0.957168	0.19053	no
DR_2608	ref|WP_027480268.1| thioesterase [Deinococcus radiodurans]	18.4218	60.5378	21.0469	18.6016	14.1875	1.71642	0.0275261	yes	0.192194	0.85396	no	0.0140121	1	no	-0.376789	0.745262	no
DR_A0027	ref|WP_010889287.1| lysine 2,3-aminomutase [Deinococcus radiodurans] ref|NP_285351.1| hypothetical protein DR_A0027 [Deinococcus radiodurans R1] gb|AAF12280.1|AE001862_106 conserved hypothetical protein [Deinococcus radiodurans R1]	121.746	153.933	89.7527	77.7152	44.586	0.338422	0.698727	no	-0.439852	0.472484	no	-0.647611	0.329177	no	-1.44922	0.0456999	yes
DR_A0028	Hypothetical protein	185.88	139.026	114.509	109.393	62.7542	-0.41902	0.483062	no	-0.698914	0.267936	no	-0.764844	0.24577	no	-1.56659	0.0267658	yes
DR_A0029	ref|WP_010889289.1| 4-aminobutyrate aminotransferase [Deinococcus radiodurans] ref|NP_285353.1| 4-aminobutyrate aminotransferase [Deinococcus radiodurans R1] gb|AAF12279.1|AE001862_105 4-aminobutyrate aminotransferase [Deinococcus radiodurans R1]	186.694	124.247	111.953	120.464	67.4849	-0.587465	0.338024	no	-0.737789	0.239913	no	-0.632078	0.33183	no	-1.46804	0.0350918	yes
DR_A0039	ref|WP_010889299.1| mannosyltransferase [Deinococcus radiodurans] ref|NP_285363.1| mannosyltransferase [Deinococcus radiodurans R1] gb|AAF12270.1|AE001862_96 mannosyltransferase [Deinococcus radiodurans R1]	90.4947	87.9361	43.155	28.3105	40.3631	-0.041377	0.90635	no	-1.06831	0.120251	no	-1.6765	0.0230117	yes	-1.1648	0.109288	no
DR_A0072	ref|WP_010889331.1| glutaredoxin [Deinococcus radiodurans] ref|NP_285395.1| hypothetical protein DR_A0072 [Deinococcus radiodurans R1] gb|AAF12353.1|AE001862_179 hypothetical protein DR_A0072 [Deinococcus radiodurans R1]	14.358	42.9594	13.4298	49.418	32.4015	1.58112	0.0552156	no	-0.0964214	1	no	1.78318	0.029826	yes	1.1742	0.162194	no
DR_A0098	Hypothetical protein	60.5069	489.172	166.487	39.4949	35.3342	3.01517	4.92e-05	yes	1.46024	0.0532401	no	-0.615435	0.374637	no	-0.776036	0.288451	no
DR_A0151	ref|WP_010889411.1| urocanate hydratase [Deinococcus radiodurans] ref|NP_285475.1| urocanate hydratase [Deinococcus radiodurans R1] sp|Q9RZ02.1|HUTU_DEIRA RecName: Full=Urocanate hydratase; Short=Urocanase; AltName: Full=Imidazolonepropionate hydrolase [Deinococcus radiodurans R1] gb|AAF12213.1|AE001862_39 urocanate hydratase [Deinococcus radiodurans R1]	57.7913	111.59	127.674	159.293	91.7007	0.949281	0.207301	no	1.14354	0.126886	no	1.46276	0.0459636	yes	0.666081	0.356159	no
DR_A0157	ref|WP_010889417.1| phosphate ABC transporter substrate-binding protein [Deinococcus radiodurans] ref|NP_285481.1| phosphate ABC transporter periplasmic phosphate-binding protein [Deinococcus radiodurans R1] gb|AAF12207.1|AE001862_33 phosphate ABC transporter, periplasmic phosphate-binding prote in [Deinococcus radiodurans R1]	16.9695	26.3219	13.4621	33.6861	58.7966	0.63332	0.542911	no	-0.334037	0.732196	no	0.989214	0.23162	no	1.79279	0.0235973	yes
DR_A0160	ref|WP_010889420.1| phosphate import ATP-binding protein PstB [Deinococcus radiodurans] ref|NP_285484.1| phosphate ABC transporter ATP-binding protein [Deinococcus radiodurans R1] sp|Q9RYZ3.1|PSTB_DEIRA RecName: Full=Phosphate import ATP-binding protein PstB; AltName: Full=ABC phosphate transporter; AltName: Full=Phosphate-transporting ATPase [Deinococcus radiodurans R1] gb|AAF12204.1|AE001862_30…	10.4385	30.8632	11.6856	20.4737	33.8471	1.56398	0.0740011	no	0.162824	0.884696	no	0.971863	0.298081	no	1.69712	0.0434223	yes
DR_A0231	ref|WP_010889490.1| oxidoreductase [Deinococcus radiodurans] ref|NP_285554.1| oxidoreductase [Deinococcus radiodurans R1] gb|AAF12405.1|AE001863_30 oxidoreductase [Deinococcus radiodurans R1]	30.1491	24.987	52.9106	85.6908	47.4521	-0.270936	0.679362	no	0.811443	0.333635	no	1.50703	0.0438272	yes	0.654359	0.409516	no
DR_A0235	ref|WP_010889494.1| (2Fe-2S)-binding protein [Deinococcus radiodurans] ref|NP_285558.1| oxidoreductase iron-sulfur subunit [Deinococcus radiodurans R1] gb|AAF12402.1|AE001863_27 oxidoreductase, iron-sulfur subunit [Deinococcus radiodurans R 1]	16.759	62.0523	51.2982	28.1539	22.5547	1.88855	0.0199187	yes	1.61397	0.0519562	no	0.748399	0.410207	no	0.428493	0.651531	no
DR_A0243	ref|WP_010889502.1| flavohemoprotein [Deinococcus radiodurans] ref|NP_285566.1| flavohemoprotein [Deinococcus radiodurans R1] sp|Q9RYR5.1|HMP_DEIRA RecName: Full=Flavohemoprotein; AltName: Full=Flavohemoglobin; AltName: Full=Hemoglobin-like protein; AltName: Full=Nitric oxide dioxygenase; Short=NO oxygenase; Short=NOD [Deinococcus radiodurans R1] gb|AAF12394.1|AE001863_19 flavohemoprotein [Deinoc…	7.6952	8.77719	13.3915	18.2422	30.2425	0.189801	1	no	0.799288	0.545915	no	1.24525	0.241983	no	1.97455	0.0362528	yes
DR_A0262	ref|WP_010889521.1| branched-chain amino acid ABC transporter permease [Deinococcus radiodurans] ref|NP_285585.1| branched-chain amino acid ABC transporter permease [Deinococcus radiodurans R1] gb|AAF12379.1|AE001863_4 branched-chain amino acid ABC transporter, permease protein [Deinococcus radiodurans R1]	77.3397	29.2651	37.4884	51.0259	36.5476	-1.40203	0.0462892	yes	-1.04476	0.124958	no	-0.599978	0.381621	no	-1.08143	0.15253	no
DR_A0337	ref|WP_010889596.1| glutaryl-CoA dehydrogenase [Deinococcus radiodurans] ref|NP_285660.1| glutaryl-CoA dehydrogenase [Deinococcus radiodurans R1] gb|AAF12445.1|AE001863_70 glutaryl-CoA dehydrogenase [Deinococcus radiodurans R1]	13.7432	45.8202	31.5726	18.5928	16.555	1.73727	0.0404521	yes	1.19996	0.181118	no	0.436029	0.672306	no	0.268552	0.824298	no
DR_A0341	ref|WP_010889600.1| serine protease [Deinococcus radiodurans] ref|NP_285664.1| serine protease [Deinococcus radiodurans R1] gb|AAF12441.1|AE001863_66 serine protease, subtilase family [Deinococcus radiodurans R1]	89.2477	242.222	158.289	83.5296	81.1857	1.44044	0.0462269	yes	0.826671	0.275194	no	-0.0955287	0.884668	no	-0.13659	0.863376	no
DR_A0350	ref|WP_010889609.1| response regulator PilH [Deinococcus radiodurans] ref|NP_285673.1| response regulator PilH [Deinococcus radiodurans R1] gb|AAF12434.1|AE001863_59 response regulator PilH, putative [Deinococcus radiodurans R1]	4.28828	16.4434	19.1569	9.13556	8.64908	1.93904	0.0721088	no	2.1594	0.0365207	yes	1.09109	0.390133	no	1.01215	0.390133	no
DR_B0006	Hypothetical protein	0	0	74.1346	0	0	0	1	no	ND#	2.87e-08	yes	0	1	no	0	1	no
DR_B0014	ref|WP_010883992.1| hemin ABC transporter substrate-binding protein [Deinococcus radiodurans] ref|NP_051557.1| hemin ABC transporter, periplasmic hemin-binding protein [Deinococcus radiodurans R1] gb|AAF12575.1|AE001826_44 hemin ABC transporter, periplasmic hemin-binding protein, puta tive [Deinococcus radiodurans R1]	550.633	590.542	82.1096	71.3097	91.3952	0.100949	0.960247	no	-2.74547	8.63e-05	yes	-2.94892	3.56e-05	yes	-2.5909	0.000254795	yes
DR_B0015	ref|WP_010883993.1| ABC transporter permease [Deinococcus radiodurans] ref|NP_051558.1| hemin ABC transporter, permease [Deinococcus radiodurans R1] gb|AAF12576.1|AE001826_45 hemin ABC transporter, permease protein, putative [Deinococcus radiodurans R1]	369.443	268.646	61.8189	57.1743	66.4173	-0.459647	0.439035	no	-2.57923	0.000228208	yes	-2.69192	0.000154287	yes	-2.47572	0.00051274	yes
DR_B0016	ref|WP_010883994.1| hemin import ATP-binding protein HmuV [Deinococcus radiodurans] ref|NP_051559.1| hemin importer ATP-binding subunit [Deinococcus radiodurans R1] sp|Q9RZU5.1|HMUV_DEIRA RecName: Full=Hemin import ATP-binding protein HmuV [Deinococcus radiodurans R1] gb|AAF12577.1|AE001826_46 hemin ABC transporter, ATP-binding protein [Deinococcus radiod urans R1]	374.828	198.156	56.0761	56.9675	69.0912	-0.91959	0.146125	no	-2.74077	0.000111994	yes	-2.71802	0.000137104	yes	-2.43966	0.000613251	yes
DR_B0017	ref|WP_010884024.1| iron-chelator utilization protein [Deinococcus radiodurans] ref|NP_051560.1| iron-chelator utilization protein [Deinococcus radiodurans R1] gb|AAF12608.1|AE001826_77 iron-chelator utilization protein, putative [Deinococcus radiodurans R1]	516.024	462.04	81.1867	64.0677	84.1504	-0.159421	0.737556	no	-2.66812	0.000129754	yes	-3.00977	2.78e-05	yes	-2.6164	0.000236185	yes
DR_B0032	Hypothetical protein	5.02476	26.2406	8.64879	4.0933	5.58821	2.38467	0.019615	yes	0.783443	0.542974	no	-0.29579	1	no	0.153331	1	no
DR_B0037	Hypothetical protein	15.1093	40.7231	61.6339	73.2736	42.457	1.43041	0.0864175	no	2.02828	0.0116182	yes	2.27785	0.00454532	yes	1.49056	0.0705429	no
DR_B0064	Hypothetical protein	2.60167	5.80979	14.8906	6.30577	4.95808	1.15905	0.585507	no	2.51689	0.0493358	yes	1.27723	0.585507	no	0.930343	0.769726	no
DR_B0070	Hypothetical protein	32.8934	22.393	10.1877	9.14746	14.3597	-0.554753	0.405182	no	-1.69097	0.0434223	yes	-1.84636	0.0347653	yes	-1.19577	0.145296	no
DR_B0074	ref|WP_010884013.1| 1-phosphofructokinase [Deinococcus radiodurans] ref|NP_051610.1| 1-phosphofructokinase [Deinococcus radiodurans R1] gb|AAF12596.1|AE001826_65 1-phosphofructokinase [Deinococcus radiodurans R1]	171.659	53.2	9.20081	7.24256	50.4902	-1.69005	0.013669	yes	-4.22164	4.18e-07	yes	-4.56691	1.17e-07	yes	-1.76547	0.0126785	yes
DR_B0075	ref|WP_027480352.1| PTS fructose transporter subunit IIA [Deinococcus radiodurans]	164.793	62.7949	13.6915	7.89161	53.3735	-1.39193	0.0403115	yes	-3.5893	7.78e-06	yes	-4.38419	3.4e-07	yes	-1.62646	0.0214052	yes
DR_B0084	Hypothetical protein	0	0	0	0	8.27109	0	1	no	0	1	no	0	1	no	ND#	0.0219002	yes
DR_B0098	Hypothetical protein	8.23636	7.49695	19.1469	46.5716	58.8852	-0.135703	1	no	1.21703	0.205414	no	2.49937	0.00403307	yes	2.83783	0.000882874	yes
DR_B0099	Hypothetical protein	30.0278	22.6041	29.4248	110.405	130.588	-0.409715	0.568539	no	-0.0292696	0.897076	no	1.87843	0.012129	yes	2.12065	0.00415031	yes
DR_B0100	ref|WP_010884034.1| 2'-5' RNA ligase [Deinococcus radiodurans] ref|NP_051633.1| hypothetical protein DR_B0100 [Deinococcus radiodurans R1] gb|AAF12618.1|AE001826_87 hypothetical protein DR_B0100 [Deinococcus radiodurans R1]	121.613	42.2521	50.0357	192.987	174.838	-1.5252	0.0263929	yes	-1.28126	0.0592523	no	0.66621	0.364489	no	0.523726	0.450873	no
DR_B0105	Hypothetical protein	282.958	294.391	649.542	765.957	776.115	0.0571453	0.993986	no	1.19884	0.0920401	no	1.43667	0.0379664	yes	1.45568	0.0313345	yes
DR_B0107	ref|WP_010883964.1| protein nrdI [Deinococcus radiodurans] ref|NP_051639.1| ribonucleotide reductase [Deinococcus radiodurans R1] sp|Q9RZL8.1|NRDI_DEIRA RecName: Full=Protein NrdI [Deinococcus radiodurans R1] gb|AAF12546.1|AE001826_15 ribonucleotide reductase, NrdI family [Deinococcus radiodurans R1]	91.8539	661.554	422.32	378.62	378.739	2.84845	9.72e-05	yes	2.20092	0.00234345	yes	2.04334	0.00406599	yes	2.04379	0.00350563	yes
DR_B0108	ref|WP_010883965.1| ribonucleotide-diphosphate reductase subunit alpha [Deinococcus radiodurans] ref|NP_051640.1| ribonucleoside-diphosphate reductase, alpha chain [Deinococcus radiodurans R1] gb|AAF12547.1|AE001826_16 ribonucleoside-diphosphate reductase, alpha chain [Deinococcus radiodurans R1]	93.9758	667.155	419.885	328.309	339.145	2.82766	0.000106725	yes	2.15963	0.00275385	yes	1.80469	0.0108829	yes	1.85154	0.00787179	yes
DR_B0109	ref|WP_010883966.1| response regulator SirA [Deinococcus radiodurans] ref|NP_051641.1| ribonucleotide-diphosphate reductase subunit beta [Deinococcus radiodurans R1] gb|AAF12548.1|AE001826_17 ribonucleoside-diphosphate reductase, beta chain [Deinococcus radiodurans R1]	93.2975	679.272	354.584	254.721	274.099	2.86408	8.62e-05	yes	1.92622	0.00727795	yes	1.44901	0.0398333	yes	1.55479	0.0245664	yes
DR_B0110	ref|WP_010884021.1| thioredoxin [Deinococcus radiodurans] ref|NP_051642.1| thioredoxin-related protein [Deinococcus radiodurans R1] gb|AAF12604.1|AE001826_73 thioredoxin-related protein [Deinococcus radiodurans R1]	76.9976	385.844	257.355	202.593	198.245	2.32513	0.00141435	yes	1.74088	0.0169762	yes	1.3957	0.0501735	no	1.3644	0.0508291	no
DR_B0111	ref|WP_010883967.1| glycerophosphoryl diester phosphodiesterase [Deinococcus radiodurans] ref|NP_051643.1| glycerophosphoryl diester phosphodiesterase [Deinococcus radiodurans R1] gb|AAF12549.1|AE001826_18 glycerophosphoryl diester phosphodiesterase [Deinococcus radiodurans R1]	26.4529	137.468	96.5597	72.3044	91.0946	2.3776	0.00202518	yes	1.868	0.0154748	yes	1.45066	0.0559587	no	1.78394	0.016324	yes
DR_B0118	Hypothetical protein	61.9966	25.7003	16.3656	27.8864	25.8425	-1.2704	0.0813645	no	-1.92153	0.0129426	yes	-1.15263	0.123485	no	-1.26244	0.100711	no
DR_B0121	ref|WP_010883970.1| iron-dicitrate ABC transporter ATP-binding protein [Deinococcus radiodurans] ref|NP_051651.1| iron ABC transporter ATP-binding protein [Deinococcus radiodurans R1] gb|AAF12553.1|AE001826_22 iron ABC transporter, ATP-binding protein [Deinococcus radiodu rans R1]	315.929	89.1385	33.4757	47.7237	45.5622	-1.82548	0.00675405	yes	-3.23842	9.78e-06	yes	-2.72682	0.00014886	yes	-2.79369	0.000141346	yes
DR_B0122	ref|WP_034351304.1| iron ABC transporter permease [Deinococcus radiodurans]	108.816	26.578	11.0638	16.6986	15.6658	-2.03359	0.00529952	yes	-3.29797	4.74e-05	yes	-2.7041	0.000579318	yes	-2.79621	0.000443062	yes
DR_B0123	ref|WP_010883972.1| iron ABC transporter permease [Deinococcus radiodurans] ref|NP_051653.1| iron ABC transporter permease [Deinococcus radiodurans R1] gb|AAF12555.1|AE001826_24 iron ABC transporter, permease protein [Deinococcus radioduran s R1]	97.4085	19.1754	11.3594	14.6902	16.0049	-2.34479	0.00209416	yes	-3.10017	0.000117477	yes	-2.72919	0.000646507	yes	-2.60553	0.000972173	yes
DR_B0124	ref|WP_010883973.1| iron-chelator utilization protein [Deinococcus radiodurans] ref|NP_051654.1| iron-chelator utilization protein [Deinococcus radiodurans R1] gb|AAF12556.1|AE001826_25 iron-chelator utilization protein, putative [Deinococcus radiodurans R1]	279.454	164.769	37.3167	42.4775	52.7766	-0.762162	0.224636	no	-2.90472	5.71e-05	yes	-2.71784	0.000151898	yes	-2.40464	0.000866123	yes
DR_B0125	ref|WP_010883974.1| iron ABC transporter substrate-binding protein [Deinococcus radiodurans] ref|NP_051655.1| iron ABC transporter substrate-binding protein [Deinococcus radiodurans R1] gb|AAF12557.1|AE001826_26 iron ABC transporter, periplasmic substrate-binding protein [Deinococcus radiodurans R1]	422.466	373.871	44.908	50.917	71.1124	-0.176292	0.721914	no	-3.23379	9.14e-06	yes	-3.05261	2.53e-05	yes	-2.57066	0.000321202	yes
DR_C0002	ref|WP_010884080.1| phosphoenolpyruvate synthase-related protein, partial [Deinococcus radiodurans] ref|NP_051676.1| phosphoenolpyruvate synthase-related protein, partial [Deinococcus radiodurans R1] gb|AAF12663.1|AE001827_1 phosphoenolpyruvate synthase-related protein [Deinococcus radiodurans R1]	160.595	211.303	89.4978	51.8836	72.3738	0.395882	0.641837	no	-0.843506	0.183982	no	-1.63008	0.0188581	yes	-1.14989	0.0973568	no
DR_C0003	ref|WP_010884097.1| phosphoenolpyruvate synthase-related protein [Deinococcus radiodurans] ref|NP_051677.1| phosphoenolpyruvate synthase-related protein [Deinococcus radiodurans R1] gb|AAF12680.1|AE001827_18 phosphoenolpyruvate synthase-related protein [Deinococcus radiodurans R1]	135.275	208.082	66.5193	43.7542	55.469	0.621259	0.416515	no	-1.02405	0.12343	no	-1.6284	0.0205362	yes	-1.28614	0.0684456	no
DR_C0005	ref|WP_010884081.1| resolvase [Deinococcus radiodurans] ref|NP_051678.1| resolvase [Deinococcus radiodurans R1] gb|AAF12664.1|AE001827_2 resolvase [Deinococcus radiodurans R1]	38.0658	60.128	26.5612	11.3636	15.7795	0.659541	0.431572	no	-0.519175	0.472999	no	-1.74407	0.0365433	yes	-1.27044	0.130701	no
DR_C0019	0	44.2531	14.2423	41.3567	45.3273	39.0826	-1.6356	0.0404521	yes	-0.0976608	0.851626	no	0.0346005	1	no	-0.179253	0.848435	no
DR_C0020	Hypothetical protein	126.525	61.0567	24.437	24.2062	33.7067	-1.0512	0.115333	no	-2.37229	0.00100701	yes	-2.38598	0.00134499	yes	-1.90832	0.00961785	yes
DR_C0021	Hypothetical protein	32.915	3.25607	8.85687	8.17046	12.8952	-3.33754	0.000814859	yes	-1.89388	0.0302912	yes	-2.01026	0.0232942	yes	-1.35191	0.115723	no
DR_C0033	ref|WP_010884088.1| transposase [Deinococcus radiodurans] ref|NP_051701.1| transposase, putative [Deinococcus radiodurans R1] ref|NP_295020.1| transposase [Deinococcus radiodurans R1] gb|AAF10868.1|AE001977_1 transposase, putative [Deinococcus radiodurans R1] gb|AAF12671.1|AE001827_9 transposase, putative [Deinococcus radiodurans R1]	102.873	51.5145	34.1674	41.6198	46.2628	-0.997812	0.146714	no	-1.59017	0.0234378	yes	-1.30552	0.0644435	no	-1.15294	0.10715	no
DR_C0035	Hypothetical protein	87.716	57.6272	27.2058	22.5897	30.512	-0.606091	0.361939	no	-1.68892	0.0173167	yes	-1.95717	0.0103025	yes	-1.52346	0.0427432	yes
DR_C0038	Hypothetical protein	160.493	123.969	63.5935	51.905	75.0346	-0.372528	0.527127	no	-1.33556	0.0466854	yes	-1.62856	0.0194931	yes	-1.09688	0.117933	no
DR_C0039	Hypothetical protein	68.4163	108.861	50.4141	20.9325	27.5758	0.67008	0.390029	no	-0.440512	0.489574	no	-1.7086	0.0262996	yes	-1.31094	0.0903925	no
DR_C0040	ref|WP_010884093.1| multidrug-efflux transporter, putative [Deinococcus radiodurans] ref|NP_051708.1| multidrug-efflux transporter, putative [Deinococcus radiodurans R1] gb|AAF12676.1|AE001827_14 multidrug-efflux transporter, putative [Deinococcus radioduran s R1]	89.816	94.2104	36.2918	20.55	27.624	0.0689134	1	no	-1.30733	0.0581087	no	-2.12783	0.00582077	yes	-1.70105	0.0243599	yes
gene1048	Hypothetical protein	51.0322	0	20.5462	26.9869	31.2432	ND*	4e-07	yes	-1.31254	0.0801345	no	-0.919146	0.221791	no	-0.707863	0.353571	no
gene1121	0	127597	0	291905	127070	41643.1	ND*	4.68e-40	yes	1.19391	0.0887331	no	-0.00597021	0.949038	no	-1.61545	0.0156968	yes
gene1128	0	470.124	173.818	98.6384	382.661	379.924	-1.43547	0.0276573	yes	-2.25282	0.00102133	yes	-0.296977	0.618866	no	-0.307333	0.646713	no
gene1168	ref|WP_027479868.1| CopG family transcriptional regulator [Deinococcus radiodurans]	997.966	353.601	626.122	734.997	836.283	-1.49687	0.0207697	yes	-0.672546	0.262716	no	-0.441254	0.471115	no	-0.254999	0.695664	no
gene1217	0	0	0	471.907	0	0	0	1	no	ND#	1.13e-15	yes	0	1	no	0	1	no
gene1234	0	14.9887	50.5275	42.5858	63.7845	59.6024	1.75319	0.0320826	yes	1.50649	0.0705429	no	2.08933	0.00974101	yes	1.99149	0.0127006	yes
gene1280	0	82411.8	1209050	550099	81453.4	0	3.87488	1.8e-07	yes	2.73877	0.000120762	yes	-0.0168759	0.935752	no	ND*	4.6e-38	yes
gene1300	0	11.4767	84.8941	10.8024	30.8393	38.0929	2.88696	0.000405476	yes	-0.0873494	1	no	1.42606	0.0874894	no	1.73081	0.0365433	yes
gene1313	0	2.58438	9.13667	55.6902	60.3991	45.7448	1.82185	0.251568	no	4.42953	3.24e-05	yes	4.54664	1.94e-05	yes	4.14572	0.00011434	yes
gene1314	ref|WP_034350479.1| ATPase [Deinococcus radiodurans]	1.82965	15.2637	21.412	34.6312	22.7049	3.06047	0.0222081	yes	3.54878	0.00455058	yes	4.24244	0.000230561	yes	3.63336	0.00281198	yes
gene143	0	63445.2	1106070	137376	71581.5	97834	4.12379	3.88e-08	yes	1.11454	0.113049	no	0.174076	0.832426	no	0.624824	0.342355	no
gene1454	ref|WP_010884088.1| transposase [Deinococcus radiodurans] ref|NP_051701.1| transposase, putative [Deinococcus radiodurans R1] ref|NP_295020.1| transposase [Deinococcus radiodurans R1] gb|AAF10868.1|AE001977_1 transposase, putative [Deinococcus radiodurans R1] gb|AAF12671.1|AE001827_9 transposase, putative [Deinococcus radiodurans R1]	107.704	57.3033	37.6735	43.4342	49.9652	-0.910385	0.172492	no	-1.51545	0.0299767	yes	-1.31017	0.0575385	no	-1.10808	0.121673	no
gene1479	0	6.23686	23.9904	3.42786	8.04996	5.80107	1.94356	0.0400936	yes	-0.863511	0.585507	no	0.368163	0.840166	no	-0.1045	1	no
gene1487	0	55942.8	0	25525.3	0	0	ND*	1.78e-36	yes	-1.13202	0.0700208	no	ND*	1.97e-36	yes	ND*	2.21e-36	yes
gene167	0	42.9677	0	10.4779	20.5595	14.9303	ND*	1.45e-06	yes	-2.0359	0.012425	yes	-1.06345	0.180992	no	-1.52501	0.0637892	no
gene1681	0	11.2627	0	0	5.00855	0	ND*	0.00614931	yes	ND*	0.00614931	yes	-1.16909	0.352672	no	ND*	0.00614931	yes
gene1708	0	9.05659	0	5.60349	2.21529	4.23043	ND*	0.0140787	yes	-0.692643	0.700311	no	-2.03147	0.137874	no	-1.09816	0.390133	no
gene1799	0	14.2604	0	15.6659	15.7719	3.83305	ND*	0.00199605	yes	0.135607	0.909315	no	0.14534	0.909315	no	-1.89545	0.11546	no
gene1988	0	27.8089	0	16.5739	16.8	22.0526	ND*	2.82e-05	yes	-0.746632	0.373174	no	-0.727082	0.410207	no	-0.334599	0.708588	no
gene2158	0	23.4863	0	5.69344	17.7469	21.4659	ND*	0.000125561	yes	-2.04444	0.0400936	yes	-0.40425	0.723661	no	-0.129772	0.933711	no
gene2248	Hypothetical protein	1.88561	0	3.30111	17.1804	1.23397	ND*	0.52381	no	0.807921	1	no	3.18767	0.0127669	yes	-0.611725	1	no
gene2316	Hypothetical protein	32.9252	62.1579	158.723	75.443	51.2772	0.916745	0.264288	no	2.26925	0.00291052	yes	1.19619	0.117888	no	0.639125	0.41793	no
gene2359	ref|WP_010887068.1| single-stranded DNA-binding protein DdrA [Deinococcus radiodurans] ref|NP_294146.1| hypothetical protein DR_0423 [Deinococcus radiodurans R1] sp|Q9RX92.1|DDRA_DEIRA RecName: Full=Single-stranded DNA-binding protein DdrA; AltName: Full=DNA damage response protein A [Deinococcus radiodurans R1] gb|AAF10011.1|AE001902_11 hypothetical protein DR_0423 [Deinococcus radiodurans R1]	23.304	34.8997	93.4645	169.632	262.519	0.582638	0.552865	no	2.00384	0.011165	yes	2.86377	0.000168639	yes	3.49377	5.3e-06	yes
gene2360	Hypothetical protein	0	0	45.0195	64.547	60.1187	0	1	no	ND#	1.45e-06	yes	ND#	7.6e-08	yes	ND#	1.28e-07	yes
gene250	0	8.71311	0	0	0	10.0292	ND*	0.0140787	yes	ND*	0.0140787	yes	ND*	0.0140787	yes	0.20294	1	no
gene2524	Hypothetical protein	51.7584	325.596	18.8853	112.334	93.3429	2.65322	0.000339308	yes	-1.45453	0.0609969	no	1.11793	0.135971	no	0.850747	0.245206	no
gene2757	0	0	113.722	7.30295	6.6177	0	ND#	6.41e-10	yes	ND#	0.0347826	yes	ND#	0.0347826	yes	0	1	no
gene2760	0	151.128	123.293	51.3621	89.9805	70.1789	-0.293681	0.60637	no	-1.55699	0.0223604	yes	-0.748084	0.261434	no	-1.10666	0.113983	no
gene2935	Hypothetical protein	3.99696	0	14.9397	22.1266	1.02271	ND*	0.161491	no	1.90217	0.0910982	no	2.4688	0.0191124	yes	-1.96651	0.430642	no
gene2969	Hypothetical protein	10.7737	0	11.28	9.849	18.6303	ND*	0.00614931	yes	0.0662631	1	no	-0.129461	1	no	0.790138	0.421156	no
gene297	Hypothetical protein	5.73998	50.1481	6.18062	8.85525	6.23494	3.12708	0.000879821	yes	0.106704	1	no	0.625486	0.700311	no	0.119328	1	no
gene3065	Hypothetical protein	58.4885	0	21.6435	53.9552	40.673	ND*	1.47e-07	yes	-1.43422	0.0554865	no	-0.11639	0.85584	no	-0.524081	0.51274	no
gene3112	Hypothetical protein	34.0066	19.4655	13.4527	12.6942	8.7476	-0.804895	0.287651	no	-1.33792	0.0920471	no	-1.42164	0.103178	no	-1.95886	0.0302912	yes
gene3129	0	142.469	218.376	70.6238	37.4382	46.7702	0.616164	0.417237	no	-1.01242	0.127304	no	-1.92807	0.00722074	yes	-1.60699	0.0261828	yes
gene3130	0	69.4557	30.2658	21.9781	12.437	19.5093	-1.1984	0.0860563	no	-1.66003	0.0227557	yes	-2.48146	0.0018835	yes	-1.83193	0.0212919	yes
gene3155	Hypothetical protein	30.9588	0	23.6164	8.53272	21.409	ND*	1.45e-05	yes	-0.390559	0.580886	no	-1.85927	0.0459806	yes	-0.532135	0.513776	no
gene3161	0	0	0	0	12.2053	0	0	1	no	0	1	no	ND#	0.00416566	yes	0	1	no
gene3165	0	79.501	67.9517	7.49501	1.19868	37.6819	-0.226463	0.673704	no	-3.40697	4.96e-05	yes	-6.05145	9.63e-08	yes	-1.0771	0.144787	no
gene3166	ref|WP_010884011.1| salicylate monooxygenase-related protein [Deinococcus radiodurans] ref|NP_051608.1| salicylate monooxygenase-related protein [Deinococcus radiodurans R1] gb|AAF12594.1|AE001826_63 salicylate monooxygenase-related protein [Deinococcus radiodur ans R1]	65.7738	33.0453	3.05831	2.3944	14.2786	-0.993069	0.155689	no	-4.42671	7.46e-06	yes	-4.77978	2.16e-06	yes	-2.20366	0.00549165	yes
gene3167	Hypothetical protein	51.9951	0	11.6409	16.3652	19.3977	ND*	3.45e-07	yes	-2.15917	0.00959873	yes	-1.66774	0.0312746	yes	-1.42249	0.0663129	no
gene3171	ref|WP_010884009.1| extracellular nuclease [Deinococcus radiodurans] ref|NP_051603.1| extracellular nuclease [Deinococcus radiodurans R1] gb|AAF12592.1|AE001826_61 extracellular nuclease, putative [Deinococcus radiodurans R1]	108.961	72.7973	31.3887	33.587	42.0429	-0.581852	0.363945	no	-1.79549	0.0104185	yes	-1.69783	0.0211528	yes	-1.37388	0.0575385	no
gene3255	Hypothetical protein	14.8518	0	13.08	11.9911	12.804	ND*	0.00140897	yes	-0.183274	0.904233	no	-0.308674	0.804303	no	-0.214043	0.904233	no
gene3267	0	66.1464	0	32.4073	30.5057	21.068	ND*	5.22e-08	yes	-1.02934	0.131497	no	-1.11658	0.139317	no	-1.65061	0.0327713	yes
gene327	Hypothetical protein	17.1037	0	21.7598	17.6748	18.8987	ND*	0.000726851	yes	0.347352	0.77773	no	0.0473847	1	no	0.143974	0.92171	no
gene3281	ref|WP_010883963.1| cytochrome C oxidase subunit II [Deinococcus radiodurans] ref|NP_051638.1| hypothetical protein DR_B0106 [Deinococcus radiodurans R1] gb|AAF12545.1|AE001826_14 conserved hypothetical protein [Deinococcus radiodurans R1]	59.9786	1441.69	722.717	278.954	272.432	4.58716	4.19e-09	yes	3.59091	2.12e-06	yes	2.2175	0.00221954	yes	2.18338	0.00220754	yes
gene3315	ref|WP_010884012.1| PTS fructose transporter subunit IIBC [Deinococcus radiodurans] ref|NP_051609.1| PTS system, fructose-specific IIBC component [Deinococcus radiodurans R1] gb|AAF12595.1|AE001826_64 PTS system, fructose-specific IIBC component [Deinococcus radiodurans R1]	146.709	55.1031	9.71005	4.53003	35.1795	-1.41275	0.0382204	yes	-3.91734	2.85e-06	yes	-5.01729	8.42e-08	yes	-2.06015	0.00473804	yes
gene3316	ref|WP_010884011.1| salicylate monooxygenase-related protein [Deinococcus radiodurans] ref|NP_051608.1| salicylate monooxygenase-related protein [Deinococcus radiodurans R1] gb|AAF12594.1|AE001826_63 salicylate monooxygenase-related protein [Deinococcus radiodur ans R1]	65.1414	40.0279	3.0273	2.21564	13.5705	-0.702567	0.309795	no	-4.42747	8.36e-06	yes	-4.87778	2.43e-06	yes	-2.26311	0.00599718	yes
gene3317	Hypothetical protein	49.5649	0	8.86712	12.5871	17.7056	ND*	4.66e-07	yes	-2.48278	0.00357514	yes	-1.97737	0.0163967	yes	-1.48512	0.0643524	no
gene3321	ref|WP_010884009.1| extracellular nuclease [Deinococcus radiodurans] ref|NP_051603.1| extracellular nuclease [Deinococcus radiodurans R1] gb|AAF12592.1|AE001826_61 extracellular nuclease, putative [Deinococcus radiodurans R1]	111.095	75.2705	32.2575	34.0491	42.1428	-0.561643	0.364169	no	-1.78409	0.0111092	yes	-1.70611	0.0192304	yes	-1.39844	0.0528593	no
gene476	0	56626.1	944478	190229	82100.6	82803	4.05998	5.77e-08	yes	1.74819	0.0122575	yes	0.535924	0.445118	no	0.548214	0.404608	no
gene538	ref|WP_017870443.1| MULTISPECIES: sulfonate ABC transporter substrate-binding protein [Deinococcus]	1081.55	0	1123.52	1305.46	1566.64	ND*	2.15e-19	yes	0.0549334	0.985425	no	0.271468	0.722264	no	0.534583	0.419339	no
gene561	Hypothetical protein	87.9824	32.5025	41.0322	100.5	55.2737	-1.43666	0.0440131	yes	-1.10046	0.109288	no	0.191911	0.840616	no	-0.67062	0.349193	no
gene687	ref|WP_010884088.1| transposase [Deinococcus radiodurans] ref|NP_051701.1| transposase, putative [Deinococcus radiodurans R1] ref|NP_295020.1| transposase [Deinococcus radiodurans R1] gb|AAF10868.1|AE001977_1 transposase, putative [Deinococcus radiodurans R1] gb|AAF12671.1|AE001827_9 transposase, putative [Deinococcus radiodurans R1]	109.867	51.9147	35.0951	43.4564	49.4204	-1.08154	0.113128	no	-1.64642	0.0183404	yes	-1.33812	0.0528593	no	-1.15258	0.104253	no
gene717	0	0	0	0	0	9.26679	0	1	no	0	1	no	0	1	no	ND#	0.0140787	yes
gene718	0	98.0906	0	21.9294	11.6433	0	ND*	1.74e-09	yes	-2.16125	0.00330475	yes	-3.07461	0.000185485	yes	ND*	2.07e-09	yes
gene787	Hypothetical protein	3.88627	32.8827	13.9675	13.1996	8.83242	3.08087	0.00276276	yes	1.84562	0.11546	no	1.76404	0.146765	no	1.18442	0.390133	no
gene815	Hypothetical protein	69.3559	7.6464	9.24974	9.35027	39.7311	-3.18117	0.000283332	yes	-2.90653	0.000443706	yes	-2.89094	0.000488047	yes	-0.80375	0.290081	no
gene935	ref|WP_010888446.1| glycine cleavage system H protein [Deinococcus radiodurans] ref|NP_295534.1| glycine cleavage system protein H [Deinococcus radiodurans R1] sp|Q9RTF3.1|GCSH_DEIRA RecName: Full=Glycine cleavage system H protein [Deinococcus radiodurans R1] gb|AAF11361.1|AE002021_10 glycine cleavage system H protein [Deinococcus radiodurans R1]	57.5481	620.957	344.768	120.317	114.199	3.43165	5.07e-06	yes	2.58279	0.000465026	yes	1.064	0.154304	no	0.988711	0.170957	no
gene986	0	0	0	18804.5	0	6933.03	0	1	no	ND#	1.52e-31	yes	0	1	no	ND#	2.58e-27	yes
gene989	ref|WP_010888395.1| resolvase [Deinococcus radiodurans] ref|NP_295483.1| resolvase [Deinococcus radiodurans R1] gb|AAF11315.1|AE002017_6 resolvase [Deinococcus radiodurans R1]	8.84219	0	6.48767	7.51666	7.13944	ND*	0.0140787	yes	-0.446704	0.700311	no	-0.234313	1	no	-0.308592	0.854437	no
rna0	0	0	0	53152.3	94308	41643.1	0	1	no	ND#	4.71e-36	yes	ND#	1.36e-38	yes	ND#	4.29e-35	yes
rna1	0	0	0	0	87339.8	0	0	1	no	0	1	no	ND#	2.93e-38	yes	0	1	no
rna10	0	0	0	0	211856	41036.5	0	1	no	0	1	no	ND#	4.16e-42	yes	ND#	4.97e-35	yes
rna11	0	0	0	0	5789.77	2762.57	0	1	no	0	1	no	0	1.75e-26	yes	0	2.47e-23	yes
rna12	0	4827.56	0	0	3374.73	2149.42	0	7.55e-26	yes	0	7.48e-26	yes	-0.51652	0.400166	no	-1.16735	0.0777333	no
rna14	0	50201.4	0	114120	0	41036.5	ND*	5.25e-36	yes	1.18475	0.0913082	no	ND*	5.81e-36	yes	-0.290819	0.654247	no
rna15	0	1346470	457006	1252770	2123710	1001130	-1.5589	0.0153103	yes	-0.104061	0.792051	no	0.657406	0.343191	no	-0.427548	0.511544	no
rna16	0	89407.1	0	88298.8	317288	38387.6	ND*	1.64e-38	yes	-0.017997	0.895031	no	1.82733	0.00776725	yes	-1.21975	0.0652575	no
rna17	0	0	0	0	142257	0	0	1	no	0	1	no	ND#	2.23e-40	yes	0	1	no
rna18	0	51378.6	0	73159	235045	16060.7	ND*	4.17e-36	yes	0.509868	0.499934	no	2.1937	0.00153764	yes	-1.67763	0.0122822	yes
rna19	0	0	0	0	63001.7	123734	0	1	no	0	1	no	ND#	7.69e-37	yes	ND#	8.02e-40	yes
rna2	0	122582	0	0	76064.1	0	ND*	6.98e-40	yes	ND*	6.9e-40	yes	-0.688455	0.270086	no	ND*	8.68e-40	yes
rna20	0	74354.8	0	32081.1	91212.9	23941	ND*	1.03e-37	yes	-1.2127	0.053603	no	0.294812	0.691995	no	-1.63494	0.0145452	yes
rna21	0	0	0	61476.8	222823	92955.1	0	1	no	ND#	1.1e-36	yes	ND#	2.51e-42	yes	ND#	1.4e-38	yes
rna22	0	45088.9	0	47802.6	89650.7	124080	ND*	1.54e-35	yes	0.0843189	0.98039	no	0.991543	0.147085	no	1.46042	0.0286921	yes
rna23	0	26314.1	0	30302	96366.7	68315.2	ND*	3.35e-33	yes	0.203576	0.835994	no	1.8727	0.00642285	yes	1.37637	0.038834	yes
rna24	0	53670.1	0	133175	70079.7	106414	ND*	2.69e-36	yes	1.31114	0.060867	no	0.384879	0.593604	no	0.9875	0.135143	no
rna25	0	0	0	288043	167362	87796.7	0	1	no	ND#	2.16e-43	yes	ND#	4.4e-41	yes	ND#	2.48e-38	yes
rna26	0	21839.9	0	67292.9	0	0	ND*	2.15e-32	yes	1.62349	0.0199763	yes	ND*	2.38e-32	yes	ND*	2.68e-32	yes
rna27	0	0	0	550099	107446	0	0	1	no	ND#	3.35e-46	yes	ND#	3.7e-39	yes	0	1	no
rna28	0	350689	0	133010	349359	46819.8	ND*	1.9e-44	yes	-1.39865	0.0277976	yes	-0.0054793	0.949624	no	-2.905	3.4e-05	yes
rna29	0	275646	0	510172	100502	134855	ND*	2.11e-43	yes	0.888169	0.212456	no	-1.45559	0.0253912	yes	-1.03141	0.117428	no
rna3	0	282680	1123060	200468	156179	213013	1.99019	0.00439006	yes	-0.495796	0.38944	no	-0.855964	0.175588	no	-0.408229	0.530664	no
rna32	0	0	0	28939.1	97924.6	0	0	1	no	ND#	2.05e-33	yes	ND#	9.35e-39	yes	0	1	no
rna33	0	0	0	103613	95059.9	136319	0	1	no	ND#	5.95e-39	yes	ND#	1.26e-38	yes	ND#	3.04e-40	yes
rna35	0	0	0	0	0	41643.1	0	1	no	0	1	no	0	1	no	ND#	4.29e-35	yes
rna36	0	0	0	0	42356.7	0	0	1	no	0	1	no	ND#	4.07e-35	yes	0	1	no
rna38	0	33372.6	48515.6	45142	0	44301.7	0.539784	0.468358	no	0.435804	0.574301	no	0	3.44e-34	yes	0.408697	0.534446	no
rna39	0	46874.8	0	0	0	38387.6	ND*	1.04e-35	yes	ND*	1.03e-35	yes	ND*	1.15e-35	yes	-0.288173	0.657188	no
rna4	0	50201.4	0	0	0	0	ND*	5.25e-36	yes	ND*	5.19e-36	yes	ND*	5.81e-36	yes	ND*	6.53e-36	yes
rna40	0	0	0	0	43886.8	0	0	1	no	0	1	no	ND#	2.85e-35	yes	0	1	no
rna41	0	0	767108	0	0	0	0	1.19e-47	yes	0	1	no	0	1	no	0	1	no
rna42	0	0	0	53152.3	0	0	0	1	no	ND#	4.71e-36	yes	0	1	no	0	1	no
rna43	0	0	0	234734	346466	234405	0	1	no	ND#	1.67e-42	yes	ND#	3.04e-44	yes	ND#	1.35e-42	yes
rna44	0	0	0	43047	0	0	0	1	no	ND#	3.87e-35	yes	0	1	no	0	1	no
rna45	0	53882.7	0	0	0	48522.7	ND*	2.59e-36	yes	ND*	2.56e-36	yes	ND*	2.86e-36	yes	-0.151163	0.814639	no
rna46	0	0	0	112152	0	0	0	1	no	ND#	2.69e-39	yes	0	1	no	0	1	no
rna47	0	0	0	0	59916.2	0	0	1	no	0	1	no	ND#	1.27e-36	yes	0	1	no
rna48	0	164824	0	0	162907	0	ND*	3.62e-41	yes	ND*	3.57e-41	yes	-0.0168759	0.93575	no	ND*	4.49e-41	yes
rna5	0	4620.17	0	0	3202.83	1981.87	0	1.17e-25	yes	0	1.16e-25	yes	-0.528599	0.390164	no	-1.22108	0.0655007	no
rna52	0	47789	0	51806.4	248816	87796.7	ND*	8.59e-36	yes	0.116451	0.941222	no	2.38033	0.000630453	yes	0.877487	0.183553	no
rna53	0	208867	893301	896405	178888	214876	2.09656	0.00274076	yes	2.10157	0.00272041	yes	-0.223532	0.691618	no	0.040917	0.952606	no
rna54	0	340453	0	1428010	1760390	1990210	ND*	2.56e-44	yes	2.06848	0.00315503	yes	2.37036	0.000661574	yes	2.54739	0.000230851	yes
rna55	0	0	0	104863	89650.7	83043.2	0	1	no	ND#	5.28e-39	yes	ND#	2.26e-38	yes	ND#	4.32e-38	yes
rna57	0	2492.37	0	0	1267.61	960.828	0	5.47e-23	yes	0	5.41e-23	yes	-0.975403	0.126953	no	-1.37517	0.0391871	yes
rna58	0	0	1123060	104863	100502	0	ND#	2.63e-49	yes	ND#	5.28e-39	yes	ND#	7.21e-39	yes	0	1	no
rna59	0	0	0	0	0	41643.1	0	1	no	0	1	no	0	1	no	ND#	4.29e-35	yes
rna60	0	0	0	0	5616.62	2672.18	0	1	no	0	1	no	0	2.36e-26	yes	0	3.45e-23	yes
rna7	0	0	0	95605.3	0	83043.2	0	1	no	ND#	1.33e-38	yes	0	1	no	ND#	4.32e-38	yes
rna8	0	95578.1	0	433792	0	313515	ND*	8.4e-39	yes	2.18225	0.00188395	yes	ND*	9.3e-39	yes	1.71378	0.0107846	yes
rna9	0	0	0	0	5750.3	2740.78	0	1	no	0	1	no	0	1.87e-26	yes	0	2.68e-23	yes
Note:
1. *There is no FPKM value in corresponding biofilm formation stages sample (T30 or T50 or T53 or T66), therefore, the gene expression is downregulated.
2. #There is no FPKM value in corresponding biofilm formation stages sample (T1.5), therefore, the gene expression is upregulated.
3. Gene ID in red color is the genes that differnetially changed in the drRRA mutant( Reference: Wang, L.; Xu, G.; Chen, H.; Zhao, Y.; Xu, N.; Tian, B.; Hua, Y., DrRRA: a novel response regulator essential for the extreme radioresistance of Deinococcus radiodurans. Molecular Microbiology 2008, 67, (6), 1211-1222.).
4. gene location (sheet 2)

## Sheet: sheet 2_gene location
gene3166	NZ_CP015083.1:281-622
gene935	NZ_CP015081.1:885203-885565
gene3281	NZ_CP015083.1:140560-141003
gene3171	NZ_CP015083.1:7476-10679
gene787	NZ_CP015081.1:743769-744029
gene815	NZ_CP015081.1:770005-771765
gene167	NZ_CP015081.1:166108-166299
gene1681	NZ_CP015081.1:1639453-1639647
gene1708	NZ_CP015081.1:1659936-1660158
gene1799	NZ_CP015081.1:1751771-1752001
gene1988	NZ_CP015081.1:1934498-1934688
gene2158	NZ_CP015081.1:2104333-2104555
gene250	NZ_CP015081.1:255342-255531
gene1048	NZ_CP015081.1:998544-998792
gene2969	NZ_CP015082.1:273805-274059
gene3065	NZ_CP015082.1:386399-386605
gene3155	NZ_CP015084.1:53105-53344
gene3255	NZ_CP015083.1:114105-114332
gene327	NZ_CP015081.1:323536-323802
gene2248	NZ_CP015081.1:2195379-2195597
gene2935	NZ_CP015082.1:238176-238391
gene989	NZ_CP015081.1:935542-935892
gene538	NZ_CP015081.1:534461-534634
gene2757	NZ_CP015082.1:48285-48493
gene2524	NZ_CP015081.1:2460665-2460847
gene1479	NZ_CP015081.1:1441169-1441453
gene2316	NZ_CP015081.1:2261452-2261670
gene1217	NZ_CP015081.1:1172634-1172786
gene3161	NZ_CP015084.1:57795-58001
gene717	NZ_CP015081.1:681236-681438
gene986	NZ_CP015081.1:933511-933627
gene2760	NZ_CP015082.1:51539-51722
gene3321	NZ_CP015083.1:184839-188042
gene3316	NZ_CP015083.1:177635-177976
gene3112	NZ_CP015084.1:7602-7841
gene1128	NZ_CP015081.1:1079392-1081429
gene561	NZ_CP015081.1:551491-551757
gene1168	NZ_CP015081.1:1121255-1121431
gene297	NZ_CP015081.1:294502-294786
gene1300	NZ_CP015081.1:1266477-1266668
gene1234	NZ_CP015081.1:1188682-1189246
gene2359	NZ_CP015081.1:2301885-2302511
gene2360	NZ_CP015081.1:2302508-2302687
gene1454	NZ_CP015081.1:1415972-1416784
gene687	NZ_CP015081.1:656743-657555
gene1314	NZ_CP015081.1:1279528-1279857
gene1313	NZ_CP015081.1:1277929-1279546
gene3267	NZ_CP015083.1:124759-124950
gene718	NZ_CP015081.1:681448-681639
gene3167	NZ_CP015083.1:713-964
gene3317	NZ_CP015083.1:178067-178318
gene3165	NZ_CP015083.1:3-233
gene3315	NZ_CP015083.1:175791-177587
gene3129	NZ_CP015084.1:25780-26485
gene3130	NZ_CP015084.1:26469-26781
gene1121	NZ_CP015081.1:1070204-1070280
gene1487	NZ_CP015081.1:1447966-1448050
gene143	NZ_CP015081.1:141476-141592
gene476	NZ_CP015081.1:479553-479669
gene1280	NZ_CP015081.1:1236946-1237020
